# Supplementary material for: Posttranscriptional 3′-Terminal Modifications of Escherichia coli RNA Fragments Evolved for Diversity Boosting
Source: Microorganisms. 2025 Sep 19;13(9):2189. doi: 10.3390/microorganisms13092189 (PMC12472396; doi:10.3390/microorganisms13092189)
Supplement: Supplementary file 1 [file microorganisms-13-02189-s001.zip › Supplementary Table S2.xlsx]

## Sheet: 1
Supplementary Table S2
Genomic loci producing oligonucleotides with Dps-depended secretion
Selection was made using combined normalized profiles of two repliсate experiments
		Normalized number of reads			Normalized number of reads
									Gene borders			Type of loci
		wt_in	ΔDps_in	Ratio	wt_exo	ΔDps_exo	Ratio	Gene	Left	Right	Strand
1	225500	4134.18	4592.69	1.11091	12961.1	2146.18	0.165586	alaV	225500	225575	+	tRNA-Ala(UGC)
2	225537	2221.79	4382.38	1.97245	3411.03	1279.6	0.375136	alaV	225500	225575	+	tRNA-Ala(UGC)
3	226544	27.5177	34.7722	1.26363	60.7157	18.4028	0.303099	rrlH	225759	228662	+	23S ribosomal RNA
4	228928	4274.8	7761.63	1.81567	14634.4	2468.12	0.168652	aspU	228928	229004	+	tRNA-Asp(GUC)
5	236931	4274.8	7761.63	1.81567	14634.4	2468.12	0.168652	aspV	236931	237007	+	tRNA-Asp(GUC)
6	262871	786.579	902.999	1.14801	2006.47	516.65	0.257492	thrW	262871	262946	+	tRNA-Thr(CGU)
7	476448	264.047	277.969	1.05273	777.513	402.077	0.517133	ffs	476448	476561	+	sRNA
8	696467	83.3026	173.523	2.08304	218.764	89.9052	0.410969	glnX	696430	696504	-	tRNA-Gln(CUG)
9	696504	825.131	1079.44	1.3082	1077.33	417.251	0.3873	glnX	696430	696504	-	tRNA-Gln(CUG)
10	696579	82.9731	173.523	2.09132	218.764	87.1351	0.398306	glnV	696542	696616	-	tRNA-Gln(CUG)
11	696616	825.131	1079.44	1.3082	1077.33	417.251	0.3873	glnV	696542	696616	-	tRNA-Gln(CUG)
12	696830	806.839	1195.23	1.48137	711.02	411.9	0.579309	glnW	696756	696830	-	tRNA-Gln(UUG)
13	696939	805.292	1195.23	1.48422	711.02	411.9	0.579309	glnU	696865	696939	-	tRNA-Gln(UUG)
14	780554	2383.87	2678.73	1.12369	3151.77	1602.59	0.508473	lysT	780554	780629	+	tRNA-Lys(UUU)
15	780843	2383.87	2678.73	1.12369	3151.77	1602.59	0.508473	lysW	780843	780918	+	tRNA-Lys(UUU)
16	781147	2383.87	2678.73	1.12369	3151.77	1602.59	0.508473	lysY	781147	781222	+	tRNA-Lys(UUU)
17	781369	2383.87	2678.73	1.12369	3151.77	1602.59	0.508473	lysZ	781369	781444	+	tRNA-Lys(UUU)
18	781577	2383.87	2678.73	1.12369	3151.77	1602.59	0.508473	lysQ	781577	781652	+	tRNA-Lys(UUU)
19	1269354	1967.74	2182.9	1.10934	516.381	28.2005	0.0546118	rdlA	1269323	1269389	+	sRNA
20	1287277	202.545	237.163	1.17091	249.244	53.1764	0.213351	tyrV	1287244	1287328	-	tRNA-Tyr(GUA)
21	1287571	198.92	229.869	1.15558	246.606	53.1764	0.215633	tyrT	1287538	1287622	-	tRNA-Tyr(GUA)
22	1746435	2124.08	2826.74	1.33081	5089.63	2906.94	0.57115	valV	1746435	1746511	+	tRNA-Val(GAC)
23	1746473	31.4346	80.0913	2.54787	50.9223	14.8503	0.291626	valV	1746435	1746511	+	tRNA-Val(GAC)
24	1746516	2257.32	2287.89	1.01354	8363.43	3650.1	0.436436	valW	1746516	1746592	+	tRNA-Val(GAC)
25	1770431	459.502	1784.71	3.88401	91.3279	27.4305	0.300351	rprA	1770372	1770476	+	sRNA
26	1800083	18.5118	28.8543	1.55869	37.3508	24.0522	0.643956					Intragenic
27	1991850	40.3861	69.4272	1.71909	85.7791	127.058	1.48122	leuZ	1991815	1991901	-	tRNA-Leu(UAA)
28	1991901	397.166	575.956	1.45017	503.962	242.387	0.480962	leuZ	1991815	1991901	-	tRNA-Leu(UAA)
29	1991951	37.4168	54.1256	1.44656	38.2207	17.377	0.45465	cysT	1991914	1991987	-	tRNA-Cys(GCA)
30	1991987	3173.03	4859.82	1.5316	2014.06	1278.26	0.634671	cysT	1991914	1991987	-	tRNA-Cys(GCA)
31	1992117	5585.85	10753.1	1.92507	11464.8	4386.25	0.382584	glyW	1992042	1992117	-	tRNA-Gly(GCC)
32	2044586	30.0146	60.3983	2.0123	102.895	59.2286	0.57562	asnT	2044549	2044624	+	tRNA-Asn(GUU)
33	2058056	83.6444	85.6113	1.02352	115.37	78.7304	0.682419	asnW	2058027	2058102	-	tRNA-Asn(GUU)
34	2059895	147.387	217.051	1.47266	141.654	66.5287	0.469656	asnU	2059851	2059926	+	tRNA-Asn(GUU)
35	2062301	60.6761	71.6189	1.18035	136.044	84.389	0.620305	asnV	2062260	2062335	+	tRNA-Asn(GUU)
36	2286211	465.896	552.052	1.18493	1227.51	226.294	0.184353	proL	2286211	2286287	+	tRNA-Pro(GGG)
37	2518079	404.824	1095.96	2.70725	477.197	292.457	0.612865	alaX	2518041	2518116	-	tRNA-Ala(GGC)
38	2518111	1107.95	2007.5	1.8119	8148.66	3482.12	0.427325	alaX	2518041	2518116	-	tRNA-Ala(GGC)
39	2518190	404.824	1095.96	2.70725	477.197	292.457	0.612865	alaW	2518156	2518231	-	tRNA-Ala(GGC)
40	2518231	1107.95	2007.5	1.8119	8148.66	3482.12	0.427325	alaW	2518156	2518231	-	tRNA-Ala(GGC)
41	2520971	39.6054	59.5117	1.50262	150.096	75.5674	0.503461	valU	2520931	2521006	+	tRNA-Val(UAC)
42	2521091	53.7096	78.7767	1.46671	165.598	86.5185	0.522461	valX	2521051	2521126	+	tRNA-Val(UAC)
43	2521213	53.7096	78.7767	1.46671	165.598	86.5185	0.522461	valY	2521173	2521248	+	tRNA-Val(UAC)
44	2726115	81.2632	281.312	3.46174	321.299	150.763	0.469231	rrfG	2726069	2726188	-	5S ribosomal RNA
45	2734293	96.9137	101.509	1.04742	55.9526	24.9305	0.445564	ryfD	2734153	2734295	-	sRNA
46	2755593	1769.56	2850.29	1.61073	1415.46	472.128	0.333552	ssrA	2755593	2755955	+	sRNA
47	2755912	9.83591	37.9812	3.86149	55.935	25.4305	0.454643	ssrA	2755593	2755955	+	sRNA
48	2818589	21.2691	65.9132	3.09901	67.9825	23.2955	0.342669	serV	2818553	2818645	-	tRNA-Ser(GCU)
49	2818645	3837.54	5069.37	1.321	4204.98	1488.32	0.353941	serV	2818553	2818645	-	tRNA-Ser(GCU)
50	2999057	2225.23	2814.23	1.26469	4178.84	1964.91	0.470206	glyU	2998984	2999057	-	tRNA-Gly(CCC)
51	3055981	740.395	1175.29	1.58738	152.952	92.3716	0.603927	ssrS	3055983	3056165	+	sRNA
52	3056135	324.324	373.176	1.15063	71.4176	2.77005	0.0387867	ssrS	3055983	3056165	+	sRNA
53	3110366	257.488	345.851	1.34317	730.933	335.211	0.458607	pheV	3110366	3110441	+	tRNA-Phe(GAA)
54	3322105	261.659	342.446	1.30875	415.424	164.068	0.394942	leuU	3322072	3322158	-	tRNA-Leu(GAG)
55	3427033	3019	4736.63	1.56894	6788.25	2639.84	0.388884	alaU	3426958	3427033	-	tRNA-Ala(UGC)
56	3580962	369.512	432.857	1.17143	94.9898	21.2822	0.224047	ryhB	3580927	3581016	-	sRNA
57	3708653	332.739	550.654	1.65491	252.478	109.046	0.431901	proK	3708616	3708692	-	tRNA-Pro(CGG)
58	3708692	661.679	852.006	1.28764	2165.19	441.979	0.20413	proK	3708616	3708692	-	tRNA-Pro(CGG)
59	3836222	301.423	444.681	1.47527	259.967	137.192	0.527731	selC	3836222	3836316	+	tRNA-Sec(UCA)
60	3946616	304.436	759.527	2.49486	83.4875	50.3208	0.602735					Intergenic
61	3946782	71.7378	95.41	1.32998	29.2188	15.0976	0.516709	rrfC	3946700	3946819	+	5S ribosomal RNA
62	3946872	3151.63	7887.56	2.50269	7317.2	2468.12	0.337304	aspT	3946872	3946948	+	tRNA-Asp(GUC)
63	3946957	4069.9	11566.9	2.84205	4254.57	1324.87	0.3114	trpT	3946957	3947032	+	tRNA-Trp(CCA)
64	3946997	186.58	437.987	2.34746	57.559	14.3503	0.249314	trpT	3946957	3947032	+	tRNA-Trp(CCA)
65	3982505	2002.21	3102.86	1.54972	3037.92	1871.38	0.616009	hisR	3982509	3982585	+	tRNA-His(GUG)
66	3982554	182.552	251.187	1.37598	201.854	87.1016	0.431509	hisR	3982509	3982585	+	tRNA-His(GUG)
67	3982606	4521.81	4863.16	1.07549	1894.45	684.843	0.3615	leuT	3982606	3982692	+	tRNA-Leu(CAG)
68	3982735	462.247	674.736	1.45969	3593.92	472.208	0.131391	proM	3982735	3982811	+	tRNA-Pro(UGG)
69	4037260	3019	4736.63	1.56894	6480.57	2146.18	0.331172	alaT	4037260	4037335	+	tRNA-Ala(UGC)	tRNA-Ala(UGC)
70	4037297	1916.25	4505.35	2.35113	1705.52	1279.6	0.750273	alaT	4037260	4037335	+	tRNA-Ala(UGC)	tRNA-Ala(UGC)
71	4038304	21.6916	34.8389	1.6061	30.3578	18.4028	0.606198	rrlA	4037519	4040423	+	23S ribosomal RNA	23S ribosomal RNA
72	4040396	18.2812	51.5493	2.8198	51.2079	30.1754	0.589271	rrlA	4037519	4040423	+	23S ribosomal RNA	23S ribosomal RNA
73	4040607	103.745	249.681	2.40668	264.43	200.944	0.759914	rrfA	4040517	4040636	+	5S ribosomal RNA	5S ribosomal RNA
74	4049899	316.173	359.019	1.13552	130.79	56.401	0.431233	spf	4049899	4050007	+	sRNA
75	4168372	286.275	397.603	1.38889	438.162	252.009	0.575151	gltT	4168372	4168447	+	tRNA-Glu(UUC)	tRNA-Glu(UUC)
76	4168415	92.8212	117.474	1.26559	89.7548	49.6283	0.552932	gltT	4168372	4168447	+	tRNA-Glu(UUC)	tRNA-Glu(UUC)
77	4169426	21.6916	34.8389	1.6061	30.3578	18.4028	0.606198	rrlB	4168641	4171544	+	23S ribosomal RNA
78	4171517	18.2812	51.5493	2.8198	51.2079	30.1754	0.589271	rrlB	4168641	4171544	+	23S ribosomal RNA	23S ribosomal RNA
79	4171710	81.2632	281.312	3.46174	300.519	148.997	0.495798	rrfB	4171637	4171756	+	5S ribosomal RNA
80	4175418	312.849	528.323	1.68875	346.731	151.083	0.435735	thrU	4175388	4175463	+	tRNA-Thr(UGU)	tRNA-Thr(UGU)
81	4175472	227.096	354.577	1.56135	441.058	287.594	0.652053	tyrU	4175472	4175556	+	tRNA-Tyr(GUA)	tRNA-Tyr(GUA)
82	4175521	46.6945	84.4904	1.80943	143.605	8.5401	0.0594693	tyrU	4175472	4175556	+	tRNA-Tyr(GUA)	tRNA-Tyr(GUA)
83	4175709	267.382	581.978	2.17658	172.025	77.9813	0.453313	glyT	4175673	4175747	+	tRNA-Gly(UCC)	tRNA-Gly(UCC)
84	4175795	119.208	236.044	1.9801	215.465	64.4412	0.299079	thrT	4175754	4175829	+	tRNA-Thr(GGU)	tRNA-Thr(GGU)
85	4209770	286.275	397.603	1.38889	438.162	252.009	0.575151	gltV	4209774	4209849	+	tRNA-Glu(UUC)	tRNA-Glu(UUC)
86	4209819	215.424	293.159	1.36085	89.7548	49.6283	0.552932	gltV	4209774	4209849	+	tRNA-Glu(UUC)	tRNA-Glu(UUC)
87	4210828	21.6916	34.8389	1.6061	30.3578	18.4028	0.606198	rrlE	4210043	4212946	+	23S ribosomal RNA	23S ribosomal RNA
88	4212919	18.2812	51.5493	2.8198	51.2079	30.1754	0.589271	rrlE	4210043	4212946	+	23S ribosomal RNA	23S ribosomal RNA
89	4213113	81.2632	281.312	3.46174	300.519	148.997	0.495798	rrfE	4213040	4213159	+	5S ribosomal RNA	5S ribosomal RNA
90	4362626	257.488	345.851	1.34317	771.079	401.422	0.520597	pheU	4362551	4362626	-	tRNA-Phe(GAA)	tRNA-Phe(GAA)
91	4392360	5585.85	10753.1	1.92507	11011.2	3218.96	0.292336	glyV	4392360	4392435	+	tRNA-Gly(GCC)	tRNA-Gly(GCC)
92	4392396	960.853	2620.59	2.72736	1260.19	536.325	0.425591	glyV	4392360	4392435	+	tRNA-Gly(GCC)	tRNA-Gly(GCC)
93	4392472	5585.85	10753.1	1.92507	11011.2	3218.96	0.292336	glyX	4392472	4392547	+	tRNA-Gly(GCC)	tRNA-Gly(GCC)
94	4392503	960.853	2620.59	2.72736	1260.19	536.325	0.425591	glyX	4392472	4392547	+	tRNA-Gly(GCC)	tRNA-Gly(GCC)
95	4392583	5585.85	10753.1	1.92507	11011.2	3218.96	0.292336	glyY	4392583	4392658	+	tRNA-Gly(GCC)	tRNA-Gly(GCC)
96	4392619	961.183	2621.44	2.72731	1260.19	536.325	0.425591	glyY	4392583	4392658	+	tRNA-Gly(GCC)	tRNA-Gly(GCC)
97	4496405	627.713	729.041	1.16143	545.134	340.946	0.625436	leuX	4496405	4496489	+	tRNA-Leu(CAA)	tRNA-Leu(CAA)
98	4496453	396.352	510.817	1.28879	173.536	110.532	0.636941	leuX	4496405	4496489	+	tRNA-Leu(CAA)	tRNA-Leu(CAA)
99	4543667	1323.1	3262.97	2.46615	7710.98	135.842	0.0176167	fimA	4543115	4543663	+	Type 1 fimbriae major subunit
								fimI	4543728	4544267	+	Putative fimbrial protein FimI
100	4606165	4521.81	4863.16	1.07549	1915.17	875.309	0.45704	leuV	4606079	4606165	-	tRNA-Leu(CAG)	tRNA-Leu(CAG)
101	4606286	4534.33	4884.54	1.07723	1916.89	881.52	0.459869	leuP	4606200	4606286	-	tRNA-Leu(CAG)	tRNA-Leu(CAG)
102	4606401	4522.42	4863.16	1.07534	1915.17	875.309	0.45704	leuQ	4606315	4606401	-	tRNA-Leu(CAG)	tRNA-Leu(CAG)
