# Supplementary material for: Posttranscriptional 3′-Terminal Modifications of Escherichia coli RNA Fragments Evolved for Diversity Boosting
Source: Microorganisms. 2025 Sep 19;13(9):2189. doi: 10.3390/microorganisms13092189 (PMC12472396; doi:10.3390/microorganisms13092189)
Supplement: Supplementary file 1 [file microorganisms-13-02189-s001.zip › Supplementary Table S3.xlsx]

## Sheet: General Information
Supplementary Table S3
3'-Terminal diversity of reads related to leucine tRNAs with extended 3'-ends
Genomic location of eight genes encoding Leu tRNAs:
		Borders
		Left	Right	Strand	(Anticodon)
	leuT	3982606	3982692	forward	tRNA-Leu(CAG)
	leuV	4606079	4606165	reverse	tRNA-Leu(CAG)
	leuP	4606200	4606286	reverse	tRNA-Leu(CAG)
	leuQ	4606315	4606401	reverse	tRNA-Leu(CAG)
	leuW	696963	697047	reverse	tRNA-Leu(UAG)
	leuZ	1991815	1991901	reverse	tRNA-Leu(UAA)
	leuU	3322072	3322158	reverse	tRNA-Leu(GAG)
	leuX	4496405	4496489	forward	tRNA-Leu(CAA)
Sequences of leu tRNAs genes (upper case letters) with anchor indicated in green and GG dimers underlined :													G-Score
leuT	5'-ttgtgacaatGCGAAGGTGGCGGAATTGGTAGACGCGCTAGCTTCAGGTGTTAGTGTCCTTACGGACGTGGGGGTTCAAGTCCCCCCCCTCGCACC-3'												18
leuV	5'-agatgactgtGCGAAGGTGGCGGAATTGGTAGACGCGCTAGCTTCAGGTGTTAGTGTCCTTACGGACGTGGGGGTTCAAGTCCCCCCCCTCGCACC-3'												18
leuP	5'-ctcgcactggGCGAAGGTGGCGGAATTGGTAGACGCGCTAGCTTCAGGTGTTAGTGTTCTTACGGACGTGGGGGTTCAAGTCCCCCCCCTCGCACC-3'												18
leuQ	5'-ttgatggtatGCGAAGGTGGCGGAATTGGTAGACGCGCTAGCTTCAGGTGTTAGTGTCCTTACGGACGTGGGGGTTCAAGTCCCCCCCCTCGCACC-3'												18
leuW	5'-atctttttttGCGGGAGTGGCGAAATTGGTAGACGCACCAGATTTAGGTTCTGGCGCCGCAAGGTGTGCGAGTTCAAGTCTCGCCTCCCGCACCA-3'												No
leuZ	5'-ttcttcccgaGCCCGGATGGTGGAATCGGTAGACACAAGGGATTTAAAATCCCTCGGCGTTCGCGCTGTGCGGGTTCAAGTCCCGCTCCGGGTACC-3'												18
leuU	5'-tagtatccgtGCCGAGGTGGTGGAATTGGTAGACACGCTACCTTGAGGTGGTAGTGCCCAATAGGGCTTACGGGTTCAAGTCCCGTCCTCGGTACC-3'												18
leuX	5'-cctcttcagtGCCGAAGTGGCGAAATCGGTAGACGCAGTTGATTCAAAATCAACCGTAGAAATACGTGCCGGTTCGAGTCCGGCCTTCGGCACCA-3'												No
	Anchor sequence is marked in green

## Sheet: LeuTVPQ
Supplementary Table S3																																44
3'-Terminal diversity of reads related to tRNA LeuTVPQ with extended 3'-end (exemplified by reads of Eco_in_2 sample)
Only reads with precise matching to the genome (bolded) and those, which have a modification (red) at the 3'-end, are shown.
Reads are grouped according to the increasing length of the precisely matching read.
All non-template extensions longer than 11 nt were checked for the presence in the genome and the identified motifs are bolded and underlined.
						Number of reads related to fragments
Statistics:
								Number of sequence types	Size of longest extension
Fragments						Correct	With 3'-extension
Size	Sequence
16	GCGAAGGTGGCGGAAT					9	6	7	22
17	GCGAAGGTGGCGGAATT					0	24	21	21
18	GCGAAGGTGGCGGAATTG					3	125	48	7
19	GCGAAGGTGGCGGAATTGG					2451	14674	1173	27
20	GCGAAGGTGGCGGAATTGGT					158	1048	227	29
21	GCGAAGGTGGCGGAATTGGTA					837	1462	138	18
22	GCGAAGGTGGCGGAATTGGTAG					290	96	26	15
23	GCGAAGGTGGCGGAATTGGTAGA					1049	42	16	19
24	GCGAAGGTGGCGGAATTGGTAGAC					1047	528	21	12
25	GCGAAGGTGGCGGAATTGGTAGACG					7678	110	22	19
26	GCGAAGGTGGCGGAATTGGTAGACGC					1933	394	24	19
27	GCGAAGGTGGCGGAATTGGTAGACGCG					929	44	14	23
28	GCGAAGGTGGCGGAATTGGTAGACGCGC					617	373	15	7
29	GCGAAGGTGGCGGAATTGGTAGACGCGCT					1408	26	11	7
30	GCGAAGGTGGCGGAATTGGTAGACGCGCTA					914	49	16	6
31	GCGAAGGTGGCGGAATTGGTAGACGCGCTAG					847	209	7	5
32	GCGAAGGTGGCGGAATTGGTAGACGCGCTAGC					4299	521	23	10
33	GCGAAGGTGGCGGAATTGGTAGACGCGCTAGCT					8210	413	29	9
34	GCGAAGGTGGCGGAATTGGTAGACGCGCTAGCTT					1729	380	16	5
35	GCGAAGGTGGCGGAATTGGTAGACGCGCTAGCTTC					972	239	19	5
36	GCGAAGGTGGCGGAATTGGTAGACGCGCTAGCTTCA					2923	476	13	6
37	GCGAAGGTGGCGGAATTGGTAGACGCGCTAGCTTCAG					342	36	9	4
38	GCGAAGGTGGCGGAATTGGTAGACGCGCTAGCTTCAGG					3	6	4	3
39	GCGAAGGTGGCGGAATTGGTAGACGCGCTAGCTTCAGGT					4	3	4	1
40	GCGAAGGTGGCGGAATTGGTAGACGCGCTAGCTTCAGGTG					5	1	2	1
41	GCGAAGGTGGCGGAATTGGTAGACGCGCTAGCTTCAGGTGT					136	38	5	2
42	GCGAAGGTGGCGGAATTGGTAGACGCGCTAGCTTCAGGTGTT					12	1	2	1
43	GCGAAGGTGGCGGAATTGGTAGACGCGCTAGCTTCAGGTGTTA					20	1	0	0
44	GCGAAGGTGGCGGAATTGGTAGACGCGCTAGCTTCAGGTGTTAG					15	1	2	3
45	GCGAAGGTGGCGGAATTGGTAGACGCGCTAGCTTCAGGTGTTAGT					9	10	3	1
46	GCGAAGGTGGCGGAATTGGTAGACGCGCTAGCTTCAGGTGTTAGTG					333	3	3	3
47	GCGAAGGTGGCGGAATTGGTAGACGCGCTAGCTTCAGGTGTTAGTGT					14	0	1	0
48	GCGAAGGTGGCGGAATTGGTAGACGCGCTAGCTTCAGGTGTTAGTGTC					44	0	1	0
49	GCGAAGGTGGCGGAATTGGTAGACGCGCTAGCTTCAGGTGTTAGTGTCC					3	0	1	0
50	GCGAAGGTGGCGGAATTGGTAGACGCGCTAGCTTCAGGTGTTAGTGTCCT					4	0	1	0
	Anchor sequence is marked in green
	Non-template nucleotides, mismatches and chimeras are marked in red
	Insertions are marked in blue
	Deletions are indicated by dashes
						Number of reads
L	Sequence reads					Correct	Extended
16	GCGAAGGTGGCGGAAT					9
	GCGAAGGTGGCGGAATAGAA						1
	GCGAAGGTGGCGGAATGAAT						1
	GCGAAGGTGGCGGAATGGAG						1
	GCGAAGGTGGCGGAATCTACA						1
	GCGAAGGTGGCGGAATGGGAAAGA						1
	GCGAAGGTGGCGGAATGTGGGCACTCGAAGATACGGAA						2
17	GCGAAGGTGGCGGAATT					0
	GCGAAGGTGGCGGAATTAG						2
	GCGAAGGTGGCGGAATTAAA						1
	GCGAAGGTGGCGGAATTAAT						1
	GCGAAGGTGGCGGAATTAGG						1
	GCGAAGGTGGCGGAATTATA						1
	GCGAAGGTGGCGGAATTAAAA						1
	GCGAAGGTGGCGGAATTAACC						1
	GCGAAGGTGGCGGAATTAAGA						1
	GCGAAGGTGGCGGAATTACCA						1
	GCGAAGGTGGCGGAATTAGAT						1
	GCGAAGGTGGCGGAATTCAGT						1
	GCGAAGGTGGCGGAATTGAAA						3
	GCGAAGGTGGCGGAATTTAAA						1
	GCGAAGGTGGCGGAATTAAAAT						1
	GCGAAGGTGGCGGAATTAAGAAC						1
	GCGAAGGTGGCGGAATTACCTAAA						1
	GCGAAGGTGGCGGAATTAGAAAAA						1
	GCGAAGGTGGCGGAATTAGAAAAT						1
	GCGAAGGTGGCGGAATTCTAAACT						2
	GCGAAGGTGGCGGAATTCGATTCCGAGTCCGGGCACCA						1
18	GCGAAGGTGGCGGAATTG					3
	GCGAAGGTGGCGGAATTGA						57
	GCGAAGGTGGCGGAATTGC						2
	GCGAAGGTGGCGGAATTGT						3
	GCGAAGGTGGCGGAATTGAA						2
	GCGAAGGTGGCGGAATTGAC						2
	GCGAAGGTGGCGGAATTGAT						1
	GCGAAGGTGGCGGAATTGCT						1
	GCGAAGGTGGCGGAATTGTT						2
	GCGAAGGTGGCGGAATTGAAT						2
	GCGAAGGTGGCGGAATTGACA						1
	GCGAAGGTGGCGGAATTGACC						1
	GCGAAGGTGGCGGAATTGACT						3
	GCGAAGGTGGCGGAATTGAGT						1
	GCGAAGGTGGCGGAATTGATC						1
	GCGAAGGTGGCGGAATTGCAC						1
	GCGAAGGTGGCGGAATTGCAT						1
	GCGAAGGTGGCGGAATTGCCA						9
	GCGAAGGTGGCGGAATTGAAAA						4
	GCGAAGGTGGCGGAATTGAACT						2
	GCGAAGGTGGCGGAATTGACAT						1
	GCGAAGGTGGCGGAATTGACCA						2
	GCGAAGGTGGCGGAATTGAGAA						1
	GCGAAGGTGGCGGAATTGAGCT						1
	GCGAAGGTGGCGGAATTGATAA						1
	GCGAAGGTGGCGGAATTGATGA						1
	GCGAAGGTGGCGGAATTGCAAA						1
	GCGAAGGTGGCGGAATTGCACT						1
	GCGAAGGTGGCGGAATTGCATT						1
	GCGAAGGTGGCGGAATTGCTTA						1
	GCGAAGGTGGCGGAATTGTACA						1
	GCGAAGGTGGCGGAATTGTCAA						1
	GCGAAGGTGGCGGAATTGAACAA						1
	GCGAAGGTGGCGGAATTGAGAAA						1
	GCGAAGGTGGCGGAATTGAGAGA						1
	GCGAAGGTGGCGGAATTGATACT						1
	GCGAAGGTGGCGGAATTGATAGA						1
	GCGAAGGTGGCGGAATTGCAACT						1
	GCGAAGGTGGCGGAATTGCACTC						1
	GCGAAGGTGGCGGAATTGTATAA						1
	GCGAAGGTGGCGGAATTGTCTCT						1
	GCGAAGGTGGCGGAATTGTGCAA						1
	GCGAAGGTGGCGGAATTGTTTAG						1
	GCGAAGGTGGCGGAATTGAAAAAA						1
	GCGAAGGTGGCGGAATTGAAAACT						1
	GCGAAGGTGGCGGAATTGAACAAT						1
	GCGAAGGTGGCGGAATTGCTCATGA						1
	GCGAAGGTGGCGGAATTGTAAAACT						1
19	GCGAAGGTGGCGGAATTGG					2451
	GCGAAGGTGGCGGAATTGGA						451
	GCGAAGGTGGCGGAATTGGC						62
	GCGAAGGTGGCGGAATTGGG						358
	GCGAAGGTGGCGGAACTGGAT						1
	GCGAAGGTGGCGGAATTGGAA						1338
	GCGAAGGTGGCGGAATTGGAC						516
	GCGAAGGTGGCGGAATTGGAG						128
	GCGAAGGTGGCGGAATTGGAT						886
	GCGAAGGTGGCGGAATTGGCA						225
	GCGAAGGTGGCGGAATTGGCC						64
	GCGAAGGTGGCGGAATTGGCG						10
	GCGAAGGTGGCGGAATTGGCT						331
	GCGAAGGTGGCGGAATTGGGA						93
	GCGAAGGTGGCGGAATTGGGC						32
	GCGAAGGTGGCGGAATTGGGG						10
	GCGAAGGTGGCGGAATTGGGT						51
	GCGAAGGTGGCGGA-TTGGAA						2
	GCGAAGGTGGCGGA-TTGGCA						2
	GCGAAGGTGGCGGAAGTTGGGT						1
	GCGAAGGTGGCGGAATCGGAAA						2
	GCGAAGGTGGCGGAATCGGAAC						1
	GCGAAGGTGGCGGAATTGGAAA						1201
	GCGAAGGTGGCGGAATTGGAAC						372
	GCGAAGGTGGCGGAATTGGAAT						751
	GCGAAGGTGGCGGAATTGGACA						242
	GCGAAGGTGGCGGAATTGGACC						97
	GCGAAGGTGGCGGAATTGGACG						38
	GCGAAGGTGGCGGAATTGGACT						505
	GCGAAGGTGGCGGAATTGGAGA						128
	GCGAAGGTGGCGGAATTGGAGC						29
	GCGAAGGTGGCGGAATTGGAGG						18
	GCGAAGGTGGCGGAATTGGAGT						69
	GCGAAGGTGGCGGAATTGGATC						138
	GCGAAGGTGGCGGAATTGGATG						60
	GCGAAGGTGGCGGAATTGGATT						212
	GCGAAGGTGGCGGAATTGGCAA						153
	GCGAAGGTGGCGGAATTGGCAC						49
	GCGAAGGTGGCGGAATTGGCAT						118
	GCGAAGGTGGCGGAATTGGCCA						98
	GCGAAGGTGGCGGAATTGGCCC						18
	GCGAAGGTGGCGGAATTGGCCG						3
	GCGAAGGTGGCGGAATTGGCCT						76
	GCGAAGGTGGCGGAATTGGCGA						18
	GCGAAGGTGGCGGAATTGGCGC						8
	GCGAAGGTGGCGGAATTGGCGG						2
	GCGAAGGTGGCGGAATTGGCGT						9
	GCGAAGGTGGCGGAATTGGCTC						11
	GCGAAGGTGGCGGAATTGGCTG						9
	GCGAAGGTGGCGGAATTGGCTT						48
	GCGAAGGTGGCGGAATTGGGAA						89
	GCGAAGGTGGCGGAATTGGGAC						32
	GCGAAGGTGGCGGAATTGGGAT						79
	GCGAAGGTGGCGGAATTGGGCA						33
	GCGAAGGTGGCGGAATTGGGCC						13
	GCGAAGGTGGCGGAATTGGGCG						1
	GCGAAGGTGGCGGAATTGGGCT						59
	GCGAAGGTGGCGGAATTGGGGA						7
	GCGAAGGTGGCGGAATTGGGGC						2
	GCGAAGGTGGCGGAATTGGGGG						1
	GCGAAGGTGGCGGAATTGGGGT						6
	GCGAAGGTGGCGGAATTGGGTC						23
	GCGAAGGTGGCGGAATTGGGTG						4
	GCGAAGGTGGCGGAATTGGGTT						21
	GCGAAGGTGGCGGA-TTGGAAC						1
	GCGAAGGTGGCGGA-TTGGAAG						1
	GCGAAGGTGGCGGA-TTGGAAT						1
	GCGAAGGTGGCGGA-TTGGAGC						1
	GCGAAGGTGGCGGA-TTGGATA						1
	GCGAAGGTGGCGGA-TTGGCTC						1
	GCGAAGGTGGCGGAAATTGGAAT						1
	GCGAAGGTGGCGGAATCGGAACT						1
	GCGAAGGTGGCGGAATCGGAATA						1
	GCGAAGGTGGCGGAATTGGAAAA						476
	GCGAAGGTGGCGGAATTGGAAAC						176
	GCGAAGGTGGCGGAATTGGAAAG						73
	GCGAAGGTGGCGGAATTGGAAAT						323
	GCGAAGGTGGCGGAATTGGAACA						117
	GCGAAGGTGGCGGAATTGGAACC						56
	GCGAAGGTGGCGGAATTGGAACG						28
	GCGAAGGTGGCGGAATTGGAACT						261
	GCGAAGGTGGCGGAATTGGAAGA						51
	GCGAAGGTGGCGGAATTGGAAGC						14
	GCGAAGGTGGCGGAATTGGAAGG						3
	GCGAAGGTGGCGGAATTGGAAGT						16
	GCGAAGGTGGCGGAATTGGAATA						168
	GCGAAGGTGGCGGAATTGGAATC						62
	GCGAAGGTGGCGGAATTGGAATG						34
	GCGAAGGTGGCGGAATTGGAATT						126
	GCGAAGGTGGCGGAATTGGACAA						65
	GCGAAGGTGGCGGAATTGGACAC						36
	GCGAAGGTGGCGGAATTGGACAG						10
	GCGAAGGTGGCGGAATTGGACAT						40
	GCGAAGGTGGCGGAATTGGACCA						33
	GCGAAGGTGGCGGAATTGGACCC						7
	GCGAAGGTGGCGGAATTGGACCG						1
	GCGAAGGTGGCGGAATTGGACCT						30
	GCGAAGGTGGCGGAATTGGACGA						1
	GCGAAGGTGGCGGAATTGGACGC						1
	GCGAAGGTGGCGGAATTGGACGT						4
	GCGAAGGTGGCGGAATTGGACTA						21
	GCGAAGGTGGCGGAATTGGACTC						9
	GCGAAGGTGGCGGAATTGGACTG						1
	GCGAAGGTGGCGGAATTGGACTT						14
	GCGAAGGTGGCGGAATTGGAGAA						54
	GCGAAGGTGGCGGAATTGGAGAC						10
	GCGAAGGTGGCGGAATTGGAGAG						6
	GCGAAGGTGGCGGAATTGGAGAT						27
	GCGAAGGTGGCGGAATTGGAGCA						14
	GCGAAGGTGGCGGAATTGGAGCC						1
	GCGAAGGTGGCGGAATTGGAGCG						2
	GCGAAGGTGGCGGAATTGGAGCT						17
	GCGAAGGTGGCGGAATTGGAGGA						6
	GCGAAGGTGGCGGAATTGGAGGT						2
	GCGAAGGTGGCGGAATTGGAGTA						12
	GCGAAGGTGGCGGAATTGGAGTC						4
	GCGAAGGTGGCGGAATTGGAGTG						5
	GCGAAGGTGGCGGAATTGGAGTT						8
	GCGAAGGTGGCGGAATTGGATAA						67
	GCGAAGGTGGCGGAATTGGATAC						42
	GCGAAGGTGGCGGAATTGGATAG						13
	GCGAAGGTGGCGGAATTGGATAT						59
	GCGAAGGTGGCGGAATTGGATCA						17
	GCGAAGGTGGCGGAATTGGATCC						10
	GCGAAGGTGGCGGAATTGGATCG						2
	GCGAAGGTGGCGGAATTGGATCT						27
	GCGAAGGTGGCGGAATTGGATGA						16
	GCGAAGGTGGCGGAATTGGATGC						6
	GCGAAGGTGGCGGAATTGGATGT						7
	GCGAAGGTGGCGGAATTGGATTA						25
	GCGAAGGTGGCGGAATTGGATTC						3
	GCGAAGGTGGCGGAATTGGATTG						4
	GCGAAGGTGGCGGAATTGGATTT						7
	GCGAAGGTGGCGGAATTGGCAAA						57
	GCGAAGGTGGCGGAATTGGCAAC						15
	GCGAAGGTGGCGGAATTGGCAAG						7
	GCGAAGGTGGCGGAATTGGCAAT						32
	GCGAAGGTGGCGGAATTGGCACA						24
	GCGAAGGTGGCGGAATTGGCACG						1
	GCGAAGGTGGCGGAATTGGCACT						29
	GCGAAGGTGGCGGAATTGGCAGA						6
	GCGAAGGTGGCGGAATTGGCAGT						1
	GCGAAGGTGGCGGAATTGGCATA						13
	GCGAAGGTGGCGGAATTGGCATC						2
	GCGAAGGTGGCGGAATTGGCATG						6
	GCGAAGGTGGCGGAATTGGCATT						10
	GCGAAGGTGGCGGAATTGGCCAG						1
	GCGAAGGTGGCGGAATTGGCCAT						1
	GCGAAGGTGGCGGAATTGGCCCA						3
	GCGAAGGTGGCGGAATTGGCCCT						3
	GCGAAGGTGGCGGAATTGGCCTA						2
	GCGAAGGTGGCGGAATTGGCCTG						1
	GCGAAGGTGGCGGAATTGGCCTT						4
	GCGAAGGTGGCGGAATTGGCGAA						5
	GCGAAGGTGGCGGAATTGGCGAC						1
	GCGAAGGTGGCGGAATTGGCGAG						3
	GCGAAGGTGGCGGAATTGGCGAT						11
	GCGAAGGTGGCGGAATTGGCGCA						2
	GCGAAGGTGGCGGAATTGGCGCC						1
	GCGAAGGTGGCGGAATTGGCGCT						3
	GCGAAGGTGGCGGAATTGGCGTA						1
	GCGAAGGTGGCGGAATTGGCGTC						1
	GCGAAGGTGGCGGAATTGGCTAA						9
	GCGAAGGTGGCGGAATTGGCTAT						10
	GCGAAGGTGGCGGAATTGGCTCA						7
	GCGAAGGTGGCGGAATTGGCTCT						8
	GCGAAGGTGGCGGAATTGGCTTA						3
	GCGAAGGTGGCGGAATTGGCTTC						2
	GCGAAGGTGGCGGAATTGGCTTT						6
	GCGAAGGTGGCGGAATTGGGAAA						48
	GCGAAGGTGGCGGAATTGGGAAC						18
	GCGAAGGTGGCGGAATTGGGAAG						8
	GCGAAGGTGGCGGAATTGGGAAT						34
	GCGAAGGTGGCGGAATTGGGACA						7
	GCGAAGGTGGCGGAATTGGGACC						5
	GCGAAGGTGGCGGAATTGGGACG						2
	GCGAAGGTGGCGGAATTGGGACT						20
	GCGAAGGTGGCGGAATTGGGAGA						7
	GCGAAGGTGGCGGAATTGGGAGC						4
	GCGAAGGTGGCGGAATTGGGAGG						1
	GCGAAGGTGGCGGAATTGGGAGT						3
	GCGAAGGTGGCGGAATTGGGATA						17
	GCGAAGGTGGCGGAATTGGGATG						3
	GCGAAGGTGGCGGAATTGGGATT						15
	GCGAAGGTGGCGGAATTGGGCAA						4
	GCGAAGGTGGCGGAATTGGGCAC						6
	GCGAAGGTGGCGGAATTGGGCAG						2
	GCGAAGGTGGCGGAATTGGGCAT						8
	GCGAAGGTGGCGGAATTGGGCCA						9
	GCGAAGGTGGCGGAATTGGGCCC						1
	GCGAAGGTGGCGGAATTGGGCCT						9
	GCGAAGGTGGCGGAATTGGGCTA						5
	GCGAAGGTGGCGGAATTGGGCTC						3
	GCGAAGGTGGCGGAATTGGGCTT						4
	GCGAAGGTGGCGGAATTGGGGAA						3
	GCGAAGGTGGCGGAATTGGGGAC						1
	GCGAAGGTGGCGGAATTGGGGAT						5
	GCGAAGGTGGCGGAATTGGGGCA						1
	GCGAAGGTGGCGGAATTGGGGCC						1
	GCGAAGGTGGCGGAATTGGGGCT						1
	GCGAAGGTGGCGGAATTGGGGTA						1
	GCGAAGGTGGCGGAATTGGGTAC						6
	GCGAAGGTGGCGGAATTGGGTAG						3
	GCGAAGGTGGCGGAATTGGGTAT						4
	GCGAAGGTGGCGGAATTGGGTCA						1
	GCGAAGGTGGCGGAATTGGGTCC						3
	GCGAAGGTGGCGGAATTGGGTCT						5
	GCGAAGGTGGCGGAATTGGGTGA						1
	GCGAAGGTGGCGGAATTGGGTGG						2
	GCGAAGGTGGCGGAATTGGGTTA						2
	GCGAAGGTGGCGGAATTGGGTTC						1
	GCGAAGGTGGCGGAATTGGGTTT						3
	GCGAAGGTGGCGGAGTTGGAACA						1
	GCGAAGGTGGCGGA-TTGGAAAG						1
	GCGAAGGTGGCGGA-TTGGAACT						1
	GCGAAGGTGGCGGAATTGGAAAAA						115
	GCGAAGGTGGCGGAATTGGAAAAC						20
	GCGAAGGTGGCGGAATTGGAAAAG						9
	GCGAAGGTGGCGGAATTGGAAAAT						43
	GCGAAGGTGGCGGAATTGGAAACA						11
	GCGAAGGTGGCGGAATTGGAAACC						11
	GCGAAGGTGGCGGAATTGGAAACG						7
	GCGAAGGTGGCGGAATTGGAAACT						36
	GCGAAGGTGGCGGAATTGGAAAGA						3
	GCGAAGGTGGCGGAATTGGAAAGC						3
	GCGAAGGTGGCGGAATTGGAAAGG						1
	GCGAAGGTGGCGGAATTGGAAAGT						5
	GCGAAGGTGGCGGAATTGGAAATA						21
	GCGAAGGTGGCGGAATTGGAAATC						11
	GCGAAGGTGGCGGAATTGGAAATG						7
	GCGAAGGTGGCGGAATTGGAAATT						6
	GCGAAGGTGGCGGAATTGGAACAA						15
	GCGAAGGTGGCGGAATTGGAACAC						2
	GCGAAGGTGGCGGAATTGGAACAG						4
	GCGAAGGTGGCGGAATTGGAACAT						9
	GCGAAGGTGGCGGAATTGGAACCA						5
	GCGAAGGTGGCGGAATTGGAACCC						1
	GCGAAGGTGGCGGAATTGGAACGA						2
	GCGAAGGTGGCGGAATTGGAACTA						4
	GCGAAGGTGGCGGAATTGGAACTC						2
	GCGAAGGTGGCGGAATTGGAAGAA						11
	GCGAAGGTGGCGGAATTGGAAGAC						4
	GCGAAGGTGGCGGAATTGGAAGAG						2
	GCGAAGGTGGCGGAATTGGAAGAT						8
	GCGAAGGTGGCGGAATTGGAAGCA						2
	GCGAAGGTGGCGGAATTGGAAGCG						1
	GCGAAGGTGGCGGAATTGGAAGCT						3
	GCGAAGGTGGCGGAATTGGAAGTA						1
	GCGAAGGTGGCGGAATTGGAAGTC						1
	GCGAAGGTGGCGGAATTGGAAGTG						2
	GCGAAGGTGGCGGAATTGGAAGTT						1
	GCGAAGGTGGCGGAATTGGAATAA						13
	GCGAAGGTGGCGGAATTGGAATAC						4
	GCGAAGGTGGCGGAATTGGAATAT						9
	GCGAAGGTGGCGGAATTGGAATCA						3
	GCGAAGGTGGCGGAATTGGAATCT						2
	GCGAAGGTGGCGGAATTGGAATGA						5
	GCGAAGGTGGCGGAATTGGAATGC						1
	GCGAAGGTGGCGGAATTGGAATTA						3
	GCGAAGGTGGCGGAATTGGAATTC						1
	GCGAAGGTGGCGGAATTGGAATTT						2
	GCGAAGGTGGCGGAATTGGACAAA						15
	GCGAAGGTGGCGGAATTGGACAAC						5
	GCGAAGGTGGCGGAATTGGACAAG						3
	GCGAAGGTGGCGGAATTGGACAAT						7
	GCGAAGGTGGCGGAATTGGACACA						2
	GCGAAGGTGGCGGAATTGGACACT						7
	GCGAAGGTGGCGGAATTGGACATA						1
	GCGAAGGTGGCGGAATTGGACATC						2
	GCGAAGGTGGCGGAATTGGACCAA						1
	GCGAAGGTGGCGGAATTGGACCCA						1
	GCGAAGGTGGCGGAATTGGACCGA						1
	GCGAAGGTGGCGGAATTGGACGAA						1
	GCGAAGGTGGCGGAATTGGACGAT						1
	GCGAAGGTGGCGGAATTGGACGTG						1
	GCGAAGGTGGCGGAATTGGACTAC						1
	GCGAAGGTGGCGGAATTGGACTAG						2
	GCGAAGGTGGCGGAATTGGACTAT						1
	GCGAAGGTGGCGGAATTGGACTCT						2
	GCGAAGGTGGCGGAATTGGACTGA						1
	GCGAAGGTGGCGGAATTGGACTTA						1
	GCGAAGGTGGCGGAATTGGACTTC						1
	GCGAAGGTGGCGGAATTGGAGAAA						25
	GCGAAGGTGGCGGAATTGGAGAAC						4
	GCGAAGGTGGCGGAATTGGAGAAG						1
	GCGAAGGTGGCGGAATTGGAGAAT						8
	GCGAAGGTGGCGGAATTGGAGACA						4
	GCGAAGGTGGCGGAATTGGAGACT						3
	GCGAAGGTGGCGGAATTGGAGAGA						3
	GCGAAGGTGGCGGAATTGGAGAGC						2
	GCGAAGGTGGCGGAATTGGAGAGG						1
	GCGAAGGTGGCGGAATTGGAGATA						8
	GCGAAGGTGGCGGAATTGGAGATC						1
	GCGAAGGTGGCGGAATTGGAGATG						1
	GCGAAGGTGGCGGAATTGGAGATT						1
	GCGAAGGTGGCGGAATTGGAGCAT						1
	GCGAAGGTGGCGGAATTGGAGCCA						1
	GCGAAGGTGGCGGAATTGGAGCCT						1
	GCGAAGGTGGCGGAATTGGAGCTC						1
	GCGAAGGTGGCGGAATTGGAGGAA						1
	GCGAAGGTGGCGGAATTGGAGGAC						1
	GCGAAGGTGGCGGAATTGGAGGAT						1
	GCGAAGGTGGCGGAATTGGAGGGT						1
	GCGAAGGTGGCGGAATTGGAGGTA						3
	GCGAAGGTGGCGGAATTGGAGGTC						1
	GCGAAGGTGGCGGAATTGGAGTAA						4
	GCGAAGGTGGCGGAATTGGAGTCA						2
	GCGAAGGTGGCGGAATTGGAGTCT						1
	GCGAAGGTGGCGGAATTGGAGTGA						1
	GCGAAGGTGGCGGAATTGGATAAA						22
	GCGAAGGTGGCGGAATTGGATAAC						7
	GCGAAGGTGGCGGAATTGGATAAG						2
	GCGAAGGTGGCGGAATTGGATAAT						5
	GCGAAGGTGGCGGAATTGGATACA						8
	GCGAAGGTGGCGGAATTGGATACC						4
	GCGAAGGTGGCGGAATTGGATACG						1
	GCGAAGGTGGCGGAATTGGATACT						2
	GCGAAGGTGGCGGAATTGGATAGA						4
	GCGAAGGTGGCGGAATTGGATATA						11
	GCGAAGGTGGCGGAATTGGATATC						4
	GCGAAGGTGGCGGAATTGGATATG						7
	GCGAAGGTGGCGGAATTGGATATT						6
	GCGAAGGTGGCGGAATTGGATCAA						4
	GCGAAGGTGGCGGAATTGGATCAC						1
	GCGAAGGTGGCGGAATTGGATCAT						1
	GCGAAGGTGGCGGAATTGGATCCA						1
	GCGAAGGTGGCGGAATTGGATCCC						2
	GCGAAGGTGGCGGAATTGGATCTA						2
	GCGAAGGTGGCGGAATTGGATCTC						1
	GCGAAGGTGGCGGAATTGGATCTG						1
	GCGAAGGTGGCGGAATTGGATGAC						1
	GCGAAGGTGGCGGAATTGGATGAG						1
	GCGAAGGTGGCGGAATTGGATGAT						2
	GCGAAGGTGGCGGAATTGGATGCA						1
	GCGAAGGTGGCGGAATTGGATGGG						1
	GCGAAGGTGGCGGAATTGGATGTA						1
	GCGAAGGTGGCGGAATTGGATTAA						3
	GCGAAGGTGGCGGAATTGGATTAC						1
	GCGAAGGTGGCGGAATTGGATTAT						2
	GCGAAGGTGGCGGAATTGGATTCA						4
	GCGAAGGTGGCGGAATTGGATTGT						1
	GCGAAGGTGGCGGAATTGGATTTT						1
	GCGAAGGTGGCGGAATTGGCAAAA						24
	GCGAAGGTGGCGGAATTGGCAAAC						7
	GCGAAGGTGGCGGAATTGGCAAAG						1
	GCGAAGGTGGCGGAATTGGCAAAT						9
	GCGAAGGTGGCGGAATTGGCAACA						4
	GCGAAGGTGGCGGAATTGGCAACC						1
	GCGAAGGTGGCGGAATTGGCAACG						4
	GCGAAGGTGGCGGAATTGGCAACT						13
	GCGAAGGTGGCGGAATTGGCAAGT						1
	GCGAAGGTGGCGGAATTGGCAATA						6
	GCGAAGGTGGCGGAATTGGCAATC						7
	GCGAAGGTGGCGGAATTGGCACAA						5
	GCGAAGGTGGCGGAATTGGCACAC						2
	GCGAAGGTGGCGGAATTGGCACAT						1
	GCGAAGGTGGCGGAATTGGCACCA						5
	GCGAAGGTGGCGGAATTGGCACGA						2
	GCGAAGGTGGCGGAATTGGCACTC						1
	GCGAAGGTGGCGGAATTGGCAGAA						2
	GCGAAGGTGGCGGAATTGGCAGAG						1
	GCGAAGGTGGCGGAATTGGCAGAT						2
	GCGAAGGTGGCGGAATTGGCAGTA						1
	GCGAAGGTGGCGGAATTGGCATAA						3
	GCGAAGGTGGCGGAATTGGCATAC						1
	GCGAAGGTGGCGGAATTGGCATAG						1
	GCGAAGGTGGCGGAATTGGCATAT						1
	GCGAAGGTGGCGGAATTGGCATCA						3
	GCGAAGGTGGCGGAATTGGCATTA						1
	GCGAAGGTGGCGGAATTGGCATTC						1
	GCGAAGGTGGCGGAATTGGCCAAA						1
	GCGAAGGTGGCGGAATTGGCCAAT						2
	GCGAAGGTGGCGGAATTGGCCAGG						1
	GCGAAGGTGGCGGAATTGGCCGAA						1
	GCGAAGGTGGCGGAATTGGCGAAT						2
	GCGAAGGTGGCGGAATTGGCGACT						3
	GCGAAGGTGGCGGAATTGGCGAGA						1
	GCGAAGGTGGCGGAATTGGCGATA						2
	GCGAAGGTGGCGGAATTGGCGATC						1
	GCGAAGGTGGCGGAATTGGCGCTA						1
	GCGAAGGTGGCGGAATTGGCGTAC						1
	GCGAAGGTGGCGGAATTGGCGTCG						1
	GCGAAGGTGGCGGAATTGGCTAAA						4
	GCGAAGGTGGCGGAATTGGCTAAC						2
	GCGAAGGTGGCGGAATTGGCTAAG						2
	GCGAAGGTGGCGGAATTGGCTAAT						2
	GCGAAGGTGGCGGAATTGGCTACA						1
	GCGAAGGTGGCGGAATTGGCTAGA						1
	GCGAAGGTGGCGGAATTGGCTATG						2
	GCGAAGGTGGCGGAATTGGCTCAA						1
	GCGAAGGTGGCGGAATTGGCTCCA						1
	GCGAAGGTGGCGGAATTGGCTGAT						1
	GCGAAGGTGGCGGAATTGGCTTAA						1
	GCGAAGGTGGCGGAATTGGCTTAC						1
	GCGAAGGTGGCGGAATTGGCTTCT						2
	GCGAAGGTGGCGGAATTGGCTTTA						1
	GCGAAGGTGGCGGAATTGGGAAAA						20
	GCGAAGGTGGCGGAATTGGGAAAC						4
	GCGAAGGTGGCGGAATTGGGAAAG						2
	GCGAAGGTGGCGGAATTGGGAAAT						4
	GCGAAGGTGGCGGAATTGGGAACA						3
	GCGAAGGTGGCGGAATTGGGAACC						2
	GCGAAGGTGGCGGAATTGGGAACG						1
	GCGAAGGTGGCGGAATTGGGAACT						8
	GCGAAGGTGGCGGAATTGGGAAGA						1
	GCGAAGGTGGCGGAATTGGGAATC						2
	GCGAAGGTGGCGGAATTGGGAATT						1
	GCGAAGGTGGCGGAATTGGGACAA						1
	GCGAAGGTGGCGGAATTGGGACAC						1
	GCGAAGGTGGCGGAATTGGGAGAA						2
	GCGAAGGTGGCGGAATTGGGAGAT						1
	GCGAAGGTGGCGGAATTGGGAGCT						3
	GCGAAGGTGGCGGAATTGGGAGTA						1
	GCGAAGGTGGCGGAATTGGGAGTT						1
	GCGAAGGTGGCGGAATTGGGATAT						3
	GCGAAGGTGGCGGAATTGGGATCC						1
	GCGAAGGTGGCGGAATTGGGATTG						1
	GCGAAGGTGGCGGAATTGGGCAAA						1
	GCGAAGGTGGCGGAATTGGGCAAT						1
	GCGAAGGTGGCGGAATTGGGCACT						1
	GCGAAGGTGGCGGAATTGGGCATC						1
	GCGAAGGTGGCGGAATTGGGCCCA						1
	GCGAAGGTGGCGGAATTGGGCCTA						1
	GCGAAGGTGGCGGAATTGGGGAAA						1
	GCGAAGGTGGCGGAATTGGGGAAT						1
	GCGAAGGTGGCGGAATTGGGGACC						1
	GCGAAGGTGGCGGAATTGGGGACT						1
	GCGAAGGTGGCGGAATTGGGGATA						1
	GCGAAGGTGGCGGAATTGGGGGCT						1
	GCGAAGGTGGCGGAATTGGGGTTT						1
	GCGAAGGTGGCGGAATTGGGTAAA						6
	GCGAAGGTGGCGGAATTGGGTAAG						2
	GCGAAGGTGGCGGAATTGGGTAAT						1
	GCGAAGGTGGCGGAATTGGGTACA						1
	GCGAAGGTGGCGGAATTGGGTACG						1
	GCGAAGGTGGCGGAATTGGGTACT						1
	GCGAAGGTGGCGGAATTGGGTAGG						1
	GCGAAGGTGGCGGAATTGGGTATC						2
	GCGAAGGTGGCGGAATTGGGTATT						2
	GCGAAGGTGGCGGAATTGGGTTAA						2
	GCGAAGGTGGCGGAATTGGGTTAT						1
	GCGAAGGTGGCGGAATTGGACAGA						1
	GCGAAGGTGGCGGAATTGGGAAAAA						7
	GCGAAGGTGGCGGAATTGGAAAGTA						1
	GCGAAGGTGGCGGAATTGGAAAAAA						23
	GCGAAGGTGGCGGAATTGGAAAAAC						7
	GCGAAGGTGGCGGAATTGGAAAAAG						2
	GCGAAGGTGGCGGAATTGGAAAAAT						14
	GCGAAGGTGGCGGAATTGGAAAACA						3
	GCGAAGGTGGCGGAATTGGAAAACC						3
	GCGAAGGTGGCGGAATTGGAAAACG						1
	GCGAAGGTGGCGGAATTGGAAAAGA						3
	GCGAAGGTGGCGGAATTGGAAAAGT						1
	GCGAAGGTGGCGGAATTGGAAAATA						5
	GCGAAGGTGGCGGAATTGGAAAATG						5
	GCGAAGGTGGCGGAATTGGAAAATT						2
	GCGAAGGTGGCGGAATTGGAAACAA						3
	GCGAAGGTGGCGGAATTGGAAACAC						1
	GCGAAGGTGGCGGAATTGGAAACAT						4
	GCGAAGGTGGCGGAATTGGAAACCA						3
	GCGAAGGTGGCGGAATTGGAAACCT						3
	GCGAAGGTGGCGGAATTGGAAACTA						4
	GCGAAGGTGGCGGAATTGGAAACTC						2
	GCGAAGGTGGCGGAATTGGAAACTT						2
	GCGAAGGTGGCGGAATTGGAAAGAA						4
	GCGAAGGTGGCGGAATTGGAAATAA						2
	GCGAAGGTGGCGGAATTGGAAATAC						1
	GCGAAGGTGGCGGAATTGGAAATAG						2
	GCGAAGGTGGCGGAATTGGAAATAT						1
	GCGAAGGTGGCGGAATTGGAAATCA						3
	GCGAAGGTGGCGGAATTGGAAATCG						1
	GCGAAGGTGGCGGAATTGGAAATCT						2
	GCGAAGGTGGCGGAATTGGAAATGG						1
	GCGAAGGTGGCGGAATTGGAAATTC						1
	GCGAAGGTGGCGGAATTGGAACAAA						4
	GCGAAGGTGGCGGAATTGGAACAAT						1
	GCGAAGGTGGCGGAATTGGAACACA						1
	GCGAAGGTGGCGGAATTGGAACACG						1
	GCGAAGGTGGCGGAATTGGAACACT						1
	GCGAAGGTGGCGGAATTGGAACAGG						1
	GCGAAGGTGGCGGAATTGGAACATA						1
	GCGAAGGTGGCGGAATTGGAACATC						1
	GCGAAGGTGGCGGAATTGGAACCAT						1
	GCGAAGGTGGCGGAATTGGAACTAA						2
	GCGAAGGTGGCGGAATTGGAACTAC						1
	GCGAAGGTGGCGGAATTGGAACTTA						2
	GCGAAGGTGGCGGAATTGGAAGAAA						9
	GCGAAGGTGGCGGAATTGGAAGAAC						1
	GCGAAGGTGGCGGAATTGGAAGAAT						3
	GCGAAGGTGGCGGAATTGGAAGACA						2
	GCGAAGGTGGCGGAATTGGAAGACC						1
	GCGAAGGTGGCGGAATTGGAAGACT						1
	GCGAAGGTGGCGGAATTGGAAGAGA						2
	GCGAAGGTGGCGGAATTGGAAGATA						2
	GCGAAGGTGGCGGAATTGGAAGATT						1
	GCGAAGGTGGCGGAATTGGAAGCAC						2
	GCGAAGGTGGCGGAATTGGAAGCAT						1
	GCGAAGGTGGCGGAATTGGAAGCCT						1
	GCGAAGGTGGCGGAATTGGAAGGAA						1
	GCGAAGGTGGCGGAATTGGAAGTAA						1
	GCGAAGGTGGCGGAATTGGAAGTTG						1
	GCGAAGGTGGCGGAATTGGAATAAA						10
	GCGAAGGTGGCGGAATTGGAATAAC						1
	GCGAAGGTGGCGGAATTGGAATAAT						6
	GCGAAGGTGGCGGAATTGGAATACA						1
	GCGAAGGTGGCGGAATTGGAATACC						1
	GCGAAGGTGGCGGAATTGGAATAGA						1
	GCGAAGGTGGCGGAATTGGAATATA						1
	GCGAAGGTGGCGGAATTGGAATATG						1
	GCGAAGGTGGCGGAATTGGAATCAG						1
	GCGAAGGTGGCGGAATTGGAATCAT						1
	GCGAAGGTGGCGGAATTGGAATTAA						1
	GCGAAGGTGGCGGAATTGGAATTAC						1
	GCGAAGGTGGCGGAATTGGAATTCA						2
	GCGAAGGTGGCGGAATTGGACAAAA						6
	GCGAAGGTGGCGGAATTGGACAAAC						3
	GCGAAGGTGGCGGAATTGGACAAAG						1
	GCGAAGGTGGCGGAATTGGACAAAT						6
	GCGAAGGTGGCGGAATTGGACAACA						1
	GCGAAGGTGGCGGAATTGGACAACC						1
	GCGAAGGTGGCGGAATTGGACAACT						1
	GCGAAGGTGGCGGAATTGGACAATA						1
	GCGAAGGTGGCGGAATTGGACAATC						1
	GCGAAGGTGGCGGAATTGGACAATT						2
	GCGAAGGTGGCGGAATTGGACACAA						2
	GCGAAGGTGGCGGAATTGGACACAC						2
	GCGAAGGTGGCGGAATTGGACACAG						1
	GCGAAGGTGGCGGAATTGGACACAT						3
	GCGAAGGTGGCGGAATTGGACACCA						1
	GCGAAGGTGGCGGAATTGGACACGT						1
	GCGAAGGTGGCGGAATTGGACAGTA						1
	GCGAAGGTGGCGGAATTGGACATCC						1
	GCGAAGGTGGCGGAATTGGACATGA						3
	GCGAAGGTGGCGGAATTGGACATTT						1
	GCGAAGGTGGCGGAATTGGACCAAA						1
	GCGAAGGTGGCGGAATTGGACCATC						1
	GCGAAGGTGGCGGAATTGGACCTAT						1
	GCGAAGGTGGCGGAATTGGACGACT						2
	GCGAAGGTGGCGGAATTGGACGCAA						1
	GCGAAGGTGGCGGAATTGGACGTAA						1
	GCGAAGGTGGCGGAATTGGACTAAA						2
	GCGAAGGTGGCGGAATTGGACTAAT						2
	GCGAAGGTGGCGGAATTGGACTATT						1
	GCGAAGGTGGCGGAATTGGACTCCT						1
	GCGAAGGTGGCGGAATTGGAGAAAA						4
	GCGAAGGTGGCGGAATTGGAGAAAC						5
	GCGAAGGTGGCGGAATTGGAGAAAT						3
	GCGAAGGTGGCGGAATTGGAGAACT						4
	GCGAAGGTGGCGGAATTGGAGAATC						1
	GCGAAGGTGGCGGAATTGGAGAATT						1
	GCGAAGGTGGCGGAATTGGAGACAA						1
	GCGAAGGTGGCGGAATTGGAGACTA						1
	GCGAAGGTGGCGGAATTGGAGAGGA						1
	GCGAAGGTGGCGGAATTGGAGAGTA						2
	GCGAAGGTGGCGGAATTGGAGATAA						1
	GCGAAGGTGGCGGAATTGGAGATCA						1
	GCGAAGGTGGCGGAATTGGAGATCG						1
	GCGAAGGTGGCGGAATTGGAGCAAT						1
	GCGAAGGTGGCGGAATTGGAGCAGC						1
	GCGAAGGTGGCGGAATTGGAGGAAA						1
	GCGAAGGTGGCGGAATTGGAGGGAA						1
	GCGAAGGTGGCGGAATTGGAGTAAT						1
	GCGAAGGTGGCGGAATTGGAGTACT						1
	GCGAAGGTGGCGGAATTGGAGTAGA						2
	GCGAAGGTGGCGGAATTGGAGTATT						1
	GCGAAGGTGGCGGAATTGGAGTCCT						1
	GCGAAGGTGGCGGAATTGGAGTCTC						1
	GCGAAGGTGGCGGAATTGGATAAAA						8
	GCGAAGGTGGCGGAATTGGATAAAC						7
	GCGAAGGTGGCGGAATTGGATAAAG						2
	GCGAAGGTGGCGGAATTGGATAAAT						2
	GCGAAGGTGGCGGAATTGGATAACA						1
	GCGAAGGTGGCGGAATTGGATAACC						5
	GCGAAGGTGGCGGAATTGGATAACG						1
	GCGAAGGTGGCGGAATTGGATAACT						1
	GCGAAGGTGGCGGAATTGGATAATA						4
	GCGAAGGTGGCGGAATTGGATAATC						1
	GCGAAGGTGGCGGAATTGGATAATG						3
	GCGAAGGTGGCGGAATTGGATACAC						2
	GCGAAGGTGGCGGAATTGGATACCA						1
	GCGAAGGTGGCGGAATTGGATACTA						1
	GCGAAGGTGGCGGAATTGGATAGAC						1
	GCGAAGGTGGCGGAATTGGATAGCT						1
	GCGAAGGTGGCGGAATTGGATATAA						2
	GCGAAGGTGGCGGAATTGGATATAC						1
	GCGAAGGTGGCGGAATTGGATATAT						1
	GCGAAGGTGGCGGAATTGGATATCA						1
	GCGAAGGTGGCGGAATTGGATATGC						1
	GCGAAGGTGGCGGAATTGGATCAAA						1
	GCGAAGGTGGCGGAATTGGATCACA						1
	GCGAAGGTGGCGGAATTGGATCCAT						1
	GCGAAGGTGGCGGAATTGGATGAAC						1
	GCGAAGGTGGCGGAATTGGATGAAT						1
	GCGAAGGTGGCGGAATTGGATGACA						1
	GCGAAGGTGGCGGAATTGGATGAGA						1
	GCGAAGGTGGCGGAATTGGATGATA						1
	GCGAAGGTGGCGGAATTGGATGATT						1
	GCGAAGGTGGCGGAATTGGATGCAC						1
	GCGAAGGTGGCGGAATTGGATGCCA						1
	GCGAAGGTGGCGGAATTGGATTAAA						2
	GCGAAGGTGGCGGAATTGGATTAAC						1
	GCGAAGGTGGCGGAATTGGATTACT						2
	GCGAAGGTGGCGGAATTGGATTCCT						1
	GCGAAGGTGGCGGAATTGGATTTAA						2
	GCGAAGGTGGCGGAATTGGATTTAC						1
	GCGAAGGTGGCGGAATTGGATTTAG						1
	GCGAAGGTGGCGGAATTGGATTTCT						1
	GCGAAGGTGGCGGAATTGGATTTTG						1
	GCGAAGGTGGCGGAATTGGCAAAAA						5
	GCGAAGGTGGCGGAATTGGCAAAAC						2
	GCGAAGGTGGCGGAATTGGCAAAAT						4
	GCGAAGGTGGCGGAATTGGCAAACT						3
	GCGAAGGTGGCGGAATTGGCAAAGA						1
	GCGAAGGTGGCGGAATTGGCAAAGT						2
	GCGAAGGTGGCGGAATTGGCAAATA						2
	GCGAAGGTGGCGGAATTGGCAAATT						2
	GCGAAGGTGGCGGAATTGGCAAGTC						1
	GCGAAGGTGGCGGAATTGGCAATAA						1
	GCGAAGGTGGCGGAATTGGCAATAT						1
	GCGAAGGTGGCGGAATTGGCAATCA						1
	GCGAAGGTGGCGGAATTGGCAATCT						1
	GCGAAGGTGGCGGAATTGGCACAAA						3
	GCGAAGGTGGCGGAATTGGCACAAC						1
	GCGAAGGTGGCGGAATTGGCACAAT						1
	GCGAAGGTGGCGGAATTGGCACAGT						1
	GCGAAGGTGGCGGAATTGGCACATT						1
	GCGAAGGTGGCGGAATTGGCACGAA						1
	GCGAAGGTGGCGGAATTGGCACTGA						1
	GCGAAGGTGGCGGAATTGGCAGAAA						2
	GCGAAGGTGGCGGAATTGGCATAAA						1
	GCGAAGGTGGCGGAATTGGCATAAC						1
	GCGAAGGTGGCGGAATTGGCATACA						1
	GCGAAGGTGGCGGAATTGGCATTAG						1
	GCGAAGGTGGCGGAATTGGCCAAAA						2
	GCGAAGGTGGCGGAATTGGCCAAAC						1
	GCGAAGGTGGCGGAATTGGCCAACG						1
	GCGAAGGTGGCGGAATTGGCCCGAT						1
	GCGAAGGTGGCGGAATTGGCCGAAC						1
	GCGAAGGTGGCGGAATTGGCCGGTC						1
	GCGAAGGTGGCGGAATTGGCCGTAC						1
	GCGAAGGTGGCGGAATTGGCCTATA						1
	GCGAAGGTGGCGGAATTGGCGAAAA						1
	GCGAAGGTGGCGGAATTGGCGAAAT						1
	GCGAAGGTGGCGGAATTGGCGAACT						1
	GCGAAGGTGGCGGAATTGGCGAATC						1
	GCGAAGGTGGCGGAATTGGCGATAA						1
	GCGAAGGTGGCGGAATTGGCGGACG						1
	GCGAAGGTGGCGGAATTGGCGTAAT						1
	GCGAAGGTGGCGGAATTGGCTAAAA						1
	GCGAAGGTGGCGGAATTGGCTAAAT						4
	GCGAAGGTGGCGGAATTGGCTAACA						2
	GCGAAGGTGGCGGAATTGGCTAACT						2
	GCGAAGGTGGCGGAATTGGCTAAGC						1
	GCGAAGGTGGCGGAATTGGCTAGTA						1
	GCGAAGGTGGCGGAATTGGCTATAC						1
	GCGAAGGTGGCGGAATTGGCTCTTT						1
	GCGAAGGTGGCGGAATTGGCTGAAT						1
	GCGAAGGTGGCGGAATTGGCTGTAC						1
	GCGAAGGTGGCGGAATTGGCTTACT						2
	GCGAAGGTGGCGGAATTGGCTTCAT						1
	GCGAAGGTGGCGGAATTGGCTTGAG						1
	GCGAAGGTGGCGGAATTGGCTTTAC						1
	GCGAAGGTGGCGGAATTGGGAAAAC						1
	GCGAAGGTGGCGGAATTGGGAAAGA						1
	GCGAAGGTGGCGGAATTGGGAAATA						1
	GCGAAGGTGGCGGAATTGGGAAATG						1
	GCGAAGGTGGCGGAATTGGGAACAT						1
	GCGAAGGTGGCGGAATTGGGAAGAA						1
	GCGAAGGTGGCGGAATTGGGACAAA						1
	GCGAAGGTGGCGGAATTGGGACAAT						1
	GCGAAGGTGGCGGAATTGGGACTAA						1
	GCGAAGGTGGCGGAATTGGGACTAG						1
	GCGAAGGTGGCGGAATTGGGAGATA						1
	GCGAAGGTGGCGGAATTGGGATAAA						2
	GCGAAGGTGGCGGAATTGGGATAAC						1
	GCGAAGGTGGCGGAATTGGGATAGA						1
	GCGAAGGTGGCGGAATTGGGATATA						1
	GCGAAGGTGGCGGAATTGGGATATT						1
	GCGAAGGTGGCGGAATTGGGATCAT						1
	GCGAAGGTGGCGGAATTGGGATGAA						1
	GCGAAGGTGGCGGAATTGGGATTCC						1
	GCGAAGGTGGCGGAATTGGGCAAAT						1
	GCGAAGGTGGCGGAATTGGGCACAG						1
	GCGAAGGTGGCGGAATTGGGCATCT						1
	GCGAAGGTGGCGGAATTGGGCCATA						1
	GCGAAGGTGGCGGAATTGGGCCCAG						1
	GCGAAGGTGGCGGAATTGGGCTTAA						1
	GCGAAGGTGGCGGAATTGGGCTTAC						1
	GCGAAGGTGGCGGAATTGGGGAAAA						1
	GCGAAGGTGGCGGAATTGGGGAAAT						2
	GCGAAGGTGGCGGAATTGGGGAACC						1
	GCGAAGGTGGCGGAATTGGGGAACT						1
	GCGAAGGTGGCGGAATTGGGGAGAA						1
	GCGAAGGTGGCGGAATTGGGGCAAT						1
	GCGAAGGTGGCGGAATTGGGGGGCA						1
	GCGAAGGTGGCGGAATTGGGTAAAA						3
	GCGAAGGTGGCGGAATTGGGTAAAC						1
	GCGAAGGTGGCGGAATTGGGTAAAT						1
	GCGAAGGTGGCGGAATTGGGTAACA						2
	GCGAAGGTGGCGGAATTGGGTCAAT						2
	GCGAAGGTGGCGGAATTGGGTCACA						1
	GCGAAGGTGGCGGAATTGGGTCATG						1
	GCGAAGGTGGCGGAATTGGGTCTAA						1
	GCGAAGGTGGCGGAATTGGGTTAAA						2
	GCGAAGGTGGCGGAATTGGGTTACA						1
	GCGAAGGTGGCGGAATTGGACTATA						1
	GCGAAGGTGGCGGAAATTGGAAAAAT						1
	GCGAAGGTGGCGGAATTGGAAAAAAA						11
	GCGAAGGTGGCGGAATTGGAAAAAAC						1
	GCGAAGGTGGCGGAATTGGAAAAAAT						5
	GCGAAGGTGGCGGAATTGGAAAAACT						3
	GCGAAGGTGGCGGAATTGGAAAAAGT						1
	GCGAAGGTGGCGGAATTGGAAAAATA						2
	GCGAAGGTGGCGGAATTGGAAAAATC						1
	GCGAAGGTGGCGGAATTGGAAAACAA						2
	GCGAAGGTGGCGGAATTGGAAAACAT						1
	GCGAAGGTGGCGGAATTGGAAAACCT						1
	GCGAAGGTGGCGGAATTGGAAAACTA						1
	GCGAAGGTGGCGGAATTGGAAAACTT						1
	GCGAAGGTGGCGGAATTGGAAAAGAT						2
	GCGAAGGTGGCGGAATTGGAAACAAA						2
	GCGAAGGTGGCGGAATTGGAAACAAC						1
	GCGAAGGTGGCGGAATTGGAAACATA						1
	GCGAAGGTGGCGGAATTGGAAACCGA						1
	GCGAAGGTGGCGGAATTGGAAACGAC						1
	GCGAAGGTGGCGGAATTGGAAACGCG						1
	GCGAAGGTGGCGGAATTGGAAAGACA						1
	GCGAAGGTGGCGGAATTGGAAAGACC						1
	GCGAAGGTGGCGGAATTGGAAAGACT						1
	GCGAAGGTGGCGGAATTGGAAAGCCT						1
	GCGAAGGTGGCGGAATTGGAAATAAA						4
	GCGAAGGTGGCGGAATTGGAAATAAT						1
	GCGAAGGTGGCGGAATTGGAAATAGA						1
	GCGAAGGTGGCGGAATTGGAAATGCG						1
	GCGAAGGTGGCGGAATTGGAAATTTT						1
	GCGAAGGTGGCGGAATTGGAACAAAA						1
	GCGAAGGTGGCGGAATTGGAACAAAT						1
	GCGAAGGTGGCGGAATTGGAACAACT						1
	GCGAAGGTGGCGGAATTGGAACAAGA						1
	GCGAAGGTGGCGGAATTGGAACAATA						2
	GCGAAGGTGGCGGAATTGGAACACAT						1
	GCGAAGGTGGCGGAATTGGAACATAG						1
	GCGAAGGTGGCGGAATTGGAACATCA						1
	GCGAAGGTGGCGGAATTGGAACCAAA						1
	GCGAAGGTGGCGGAATTGGAACGACT						1
	GCGAAGGTGGCGGAATTGGAACTAAT						1
	GCGAAGGTGGCGGAATTGGAAGTCCT						1
	GCGAAGGTGGCGGAATTGGAATAAAA						2
	GCGAAGGTGGCGGAATTGGAATAAAC						1
	GCGAAGGTGGCGGAATTGGAATAACA						1
	GCGAAGGTGGCGGAATTGGAATAACT						1
	GCGAAGGTGGCGGAATTGGAATAAGA						1
	GCGAAGGTGGCGGAATTGGAATACAG						1
	GCGAAGGTGGCGGAATTGGAATACCA						1
	GCGAAGGTGGCGGAATTGGAATACTA						1
	GCGAAGGTGGCGGAATTGGAATGAAA						1
	GCGAAGGTGGCGGAATTGGAATGCAT						1
	GCGAAGGTGGCGGAATTGGAATTAAA						1
	GCGAAGGTGGCGGAATTGGAATTAAC						1
	GCGAAGGTGGCGGAATTGGAATTAAT						1
	GCGAAGGTGGCGGAATTGGAATTACC						1
	GCGAAGGTGGCGGAATTGGAATTACT						1
	GCGAAGGTGGCGGAATTGGACAAAAA						4
	GCGAAGGTGGCGGAATTGGACAAAAT						3
	GCGAAGGTGGCGGAATTGGACAAACA						1
	GCGAAGGTGGCGGAATTGGACAAACC						1
	GCGAAGGTGGCGGAATTGGACAAACT						1
	GCGAAGGTGGCGGAATTGGACAAGAA						1
	GCGAAGGTGGCGGAATTGGACACCCA						1
	GCGAAGGTGGCGGAATTGGACAGAGA						1
	GCGAAGGTGGCGGAATTGGACATAAC						1
	GCGAAGGTGGCGGAATTGGACATAAG						1
	GCGAAGGTGGCGGAATTGGACATGAC						1
	GCGAAGGTGGCGGAATTGGACCAAAA						1
	GCGAAGGTGGCGGAATTGGACCAAAC						1
	GCGAAGGTGGCGGAATTGGACCAAAT						1
	GCGAAGGTGGCGGAATTGGACCTAAA						1
	GCGAAGGTGGCGGAATTGGACGGAAT						1
	GCGAAGGTGGCGGAATTGGACTCATA						2
	GCGAAGGTGGCGGAATTGGACTGAAA						1
	GCGAAGGTGGCGGAATTGGACTGAAC						1
	GCGAAGGTGGCGGAATTGGACTTAAC						1
	GCGAAGGTGGCGGAATTGGACTTAAT						1
	GCGAAGGTGGCGGAATTGGACTTACG						1
	GCGAAGGTGGCGGAATTGGAGAAAAA						1
	GCGAAGGTGGCGGAATTGGAGAAACT						1
	GCGAAGGTGGCGGAATTGGAGAACCG						1
	GCGAAGGTGGCGGAATTGGAGACAAA						1
	GCGAAGGTGGCGGAATTGGAGAGAAC						1
	GCGAAGGTGGCGGAATTGGAGAGTAC						1
	GCGAAGGTGGCGGAATTGGAGATAAA						2
	GCGAAGGTGGCGGAATTGGAGATAAC						1
	GCGAAGGTGGCGGAATTGGAGATATA						1
	GCGAAGGTGGCGGAATTGGAGCAACA						1
	GCGAAGGTGGCGGAATTGGAGCAACT						1
	GCGAAGGTGGCGGAATTGGAGCAGAT						1
	GCGAAGGTGGCGGAATTGGAGGACAC						1
	GCGAAGGTGGCGGAATTGGAGTACCA						1
	GCGAAGGTGGCGGAATTGGAGTCAAT						1
	GCGAAGGTGGCGGAATTGGATAAAAA						1
	GCGAAGGTGGCGGAATTGGATAAAAG						1
	GCGAAGGTGGCGGAATTGGATAAAAT						1
	GCGAAGGTGGCGGAATTGGATAAACA						1
	GCGAAGGTGGCGGAATTGGATAAACC						1
	GCGAAGGTGGCGGAATTGGATAAATT						1
	GCGAAGGTGGCGGAATTGGATAACAA						1
	GCGAAGGTGGCGGAATTGGATAACCA						3
	GCGAAGGTGGCGGAATTGGATAATAT						1
	GCGAAGGTGGCGGAATTGGATACCCA						1
	GCGAAGGTGGCGGAATTGGATACGCA						1
	GCGAAGGTGGCGGAATTGGATACTAA						1
	GCGAAGGTGGCGGAATTGGATAGACG						1
	GCGAAGGTGGCGGAATTGGATATCAC						1
	GCGAAGGTGGCGGAATTGGATCAAAA						1
	GCGAAGGTGGCGGAATTGGATCAAAG						1
	GCGAAGGTGGCGGAATTGGATCAACC						1
	GCGAAGGTGGCGGAATTGGATCAAGC						1
	GCGAAGGTGGCGGAATTGGATCAATA						2
	GCGAAGGTGGCGGAATTGGATCGAAA						1
	GCGAAGGTGGCGGAATTGGATGAATA						1
	GCGAAGGTGGCGGAATTGGATGACAA						1
	GCGAAGGTGGCGGAATTGGATGAGAA						1
	GCGAAGGTGGCGGAATTGGATGTCTC						1
	GCGAAGGTGGCGGAATTGGATTAAAT						2
	GCGAAGGTGGCGGAATTGGATTAACT						1
	GCGAAGGTGGCGGAATTGGATTGAAC						1
	GCGAAGGTGGCGGAATTGGATTGCAC						1
	GCGAAGGTGGCGGAATTGGCAAAAAC						1
	GCGAAGGTGGCGGAATTGGCAAAAAG						1
	GCGAAGGTGGCGGAATTGGCAAAAAT						1
	GCGAAGGTGGCGGAATTGGCAAAACA						1
	GCGAAGGTGGCGGAATTGGCAAAACT						1
	GCGAAGGTGGCGGAATTGGCAAAAGA						1
	GCGAAGGTGGCGGAATTGGCAAAATA						2
	GCGAAGGTGGCGGAATTGGCAAACTT						1
	GCGAAGGTGGCGGAATTGGCAACTAT						1
	GCGAAGGTGGCGGAATTGGCAAGATT						1
	GCGAAGGTGGCGGAATTGGCAAGCAA						1
	GCGAAGGTGGCGGAATTGGCAATCTC						1
	GCGAAGGTGGCGGAATTGGCACAAAA						1
	GCGAAGGTGGCGGAATTGGCACATAT						1
	GCGAAGGTGGCGGAATTGGCAGGAAG						1
	GCGAAGGTGGCGGAATTGGCATAAAT						1
	GCGAAGGTGGCGGAATTGGCATAGAA						1
	GCGAAGGTGGCGGAATTGGCATGACC						1
	GCGAAGGTGGCGGAATTGGCATTCAA						1
	GCGAAGGTGGCGGAATTGGCCAGCTC						1
	GCGAAGGTGGCGGAATTGGCCCATCG						1
	GCGAAGGTGGCGGAATTGGCCGAACA						1
	GCGAAGGTGGCGGAATTGGCCTAAAT						1
	GCGAAGGTGGCGGAATTGGCGTAAAC						1
	GCGAAGGTGGCGGAATTGGCTAAACA						2
	GCGAAGGTGGCGGAATTGGCTAACAA						1
	GCGAAGGTGGCGGAATTGGCTAAGAT						1
	GCGAAGGTGGCGGAATTGGCTAGAAC						1
	GCGAAGGTGGCGGAATTGGCTATACT						1
	GCGAAGGTGGCGGAATTGGCTATGCA						1
	GCGAAGGTGGCGGAATTGGCTATTAC						1
	GCGAAGGTGGCGGAATTGGCTCAATG						1
	GCGAAGGTGGCGGAATTGGCTGCTCC						1
	GCGAAGGTGGCGGAATTGGCTTCTAA						1
	GCGAAGGTGGCGGAATTGGCTTGCAC						1
	GCGAAGGTGGCGGAATTGGGAAAAAA						2
	GCGAAGGTGGCGGAATTGGGAAAACT						1
	GCGAAGGTGGCGGAATTGGGAAAATC						1
	GCGAAGGTGGCGGAATTGGGAACAAC						1
	GCGAAGGTGGCGGAATTGGGAACACT						1
	GCGAAGGTGGCGGAATTGGGAATAAA						1
	GCGAAGGTGGCGGAATTGGGACAAAT						1
	GCGAAGGTGGCGGAATTGGGACAGTG						1
	GCGAAGGTGGCGGAATTGGGACCTCA						1
	GCGAAGGTGGCGGAATTGGGAGAACC						1
	GCGAAGGTGGCGGAATTGGGATCTAA						1
	GCGAAGGTGGCGGAATTGGGATGAAA						1
	GCGAAGGTGGCGGAATTGGGATGAAT						1
	GCGAAGGTGGCGGAATTGGGCAACCA						1
	GCGAAGGTGGCGGAATTGGGCCTAAC						1
	GCGAAGGTGGCGGAATTGGGCTAACT						1
	GCGAAGGTGGCGGAATTGGGCTATGA						1
	GCGAAGGTGGCGGAATTGGGGAACAA						1
	GCGAAGGTGGCGGAATTGGGGATACC						1
	GCGAAGGTGGCGGAATTGGGTAAAAC						2
	GCGAAGGTGGCGGAATTGGGTAAACT						1
	GCGAAGGTGGCGGAATTGGGTAAGAA						1
	GCGAAGGTGGCGGAATTGGGTACTCC						1
	GCGAAGGTGGCGGAATTGGGTAGAGA						1
	GCGAAGGTGGCGGAATTGGGTTAAAA						2
	GCGAAGGTGGCGGAATTGGAAAAAAAA						3
	GCGAAGGTGGCGGAATTGGAAAAAAAC						1
	GCGAAGGTGGCGGAATTGGAAAAAAAT						2
	GCGAAGGTGGCGGAATTGGAAAAAACA						1
	GCGAAGGTGGCGGAATTGGAAAAAACC						1
	GCGAAGGTGGCGGAATTGGAAAAAACT						2
	GCGAAGGTGGCGGAATTGGAAAAACTA						1
	GCGAAGGTGGCGGAATTGGAAAACAAC						1
	GCGAAGGTGGCGGAATTGGAAAACATC						1
	GCGAAGGTGGCGGAATTGGAAAACTAA						2
	GCGAAGGTGGCGGAATTGGAAAATATC						1
	GCGAAGGTGGCGGAATTGGAAAATTAC						1
	GCGAAGGTGGCGGAATTGGAAACAAAA						2
	GCGAAGGTGGCGGAATTGGAAACACAA						1
	GCGAAGGTGGCGGAATTGGAAACATAT						1
	GCGAAGGTGGCGGAATTGGAAACTCCT						1
	GCGAAGGTGGCGGAATTGGAAAGAAAG						1
	GCGAAGGTGGCGGAATTGGAAAGAAAT						1
	GCGAAGGTGGCGGAATTGGAAAGAACA						1
	GCGAAGGTGGCGGAATTGGAAAGAATG						1
	GCGAAGGTGGCGGAATTGGAAAGATGA						1
	GCGAAGGTGGCGGAATTGGAAATAAAG						1
	GCGAAGGTGGCGGAATTGGAAATAAAT						1
	GCGAAGGTGGCGGAATTGGAAATAATC						1
	GCGAAGGTGGCGGAATTGGAAATCACA						1
	GCGAAGGTGGCGGAATTGGAAATCATA						1
	GCGAAGGTGGCGGAATTGGAACAAACA						2
	GCGAAGGTGGCGGAATTGGAACAAACT						2
	GCGAAGGTGGCGGAATTGGAACAATAA						1
	GCGAAGGTGGCGGAATTGGAACAGAAC						2
	GCGAAGGTGGCGGAATTGGAACAGACA						1
	GCGAAGGTGGCGGAATTGGAACCCTAC						1
	GCGAAGGTGGCGGAATTGGAACGAGCT						1
	GCGAAGGTGGCGGAATTGGAACTAAAT						1
	GCGAAGGTGGCGGAATTGGAACTAGAT						1
	GCGAAGGTGGCGGAATTGGAAGAAAAG						1
	GCGAAGGTGGCGGAATTGGAAGAATTA						1
	GCGAAGGTGGCGGAATTGGAAGAGTAG						1
	GCGAAGGTGGCGGAATTGGAAGATATC						1
	GCGAAGGTGGCGGAATTGGAAGGAAGA						2
	GCGAAGGTGGCGGAATTGGAAGTAACT						1
	GCGAAGGTGGCGGAATTGGAATAAAAA						2
	GCGAAGGTGGCGGAATTGGAATAAAAT						1
	GCGAAGGTGGCGGAATTGGAATAACAA						1
	GCGAAGGTGGCGGAATTGGAATAAGAA						1
	GCGAAGGTGGCGGAATTGGAATACAAA						1
	GCGAAGGTGGCGGAATTGGAATACACT						1
	GCGAAGGTGGCGGAATTGGAATACCCA						1
	GCGAAGGTGGCGGAATTGGAATAGACG						1
	GCGAAGGTGGCGGAATTGGAATATACA						1
	GCGAAGGTGGCGGAATTGGAATCAAAA						1
	GCGAAGGTGGCGGAATTGGAATCCGAA						1
	GCGAAGGTGGCGGAATTGGAATGAACC						1
	GCGAAGGTGGCGGAATTGGAATGACCT						1
	GCGAAGGTGGCGGAATTGGAATTAAAA						1
	GCGAAGGTGGCGGAATTGGAATTAAAC						2
	GCGAAGGTGGCGGAATTGGAATTAACT						1
	GCGAAGGTGGCGGAATTGGACAAAAAA						1
	GCGAAGGTGGCGGAATTGGACAAAAAC						1
	GCGAAGGTGGCGGAATTGGACAAAAGA						1
	GCGAAGGTGGCGGAATTGGACAAAGAA						1
	GCGAAGGTGGCGGAATTGGACACGACC						1
	GCGAAGGTGGCGGAATTGGACATTATA						1
	GCGAAGGTGGCGGAATTGGACCATATG						1
	GCGAAGGTGGCGGAATTGGACTAAAAA						1
	GCGAAGGTGGCGGAATTGGACTAAATT						1
	GCGAAGGTGGCGGAATTGGACTAATCT						1
	GCGAAGGTGGCGGAATTGGACTCTAAT						1
	GCGAAGGTGGCGGAATTGGAGAAAAAC						1
	GCGAAGGTGGCGGAATTGGAGAAAACT						2
	GCGAAGGTGGCGGAATTGGAGAAAAGA						1
	GCGAAGGTGGCGGAATTGGAGAAAATC						1
	GCGAAGGTGGCGGAATTGGAGAAAGCT						1
	GCGAAGGTGGCGGAATTGGAGAAGAAC						1
	GCGAAGGTGGCGGAATTGGAGATAAAA						1
	GCGAAGGTGGCGGAATTGGAGTACAAC						1
	GCGAAGGTGGCGGAATTGGAGTCCAAA						1
	GCGAAGGTGGCGGAATTGGATAAAAAA						2
	GCGAAGGTGGCGGAATTGGATAAAAAT						1
	GCGAAGGTGGCGGAATTGGATAAGCCA						1
	GCGAAGGTGGCGGAATTGGATACTAAT						1
	GCGAAGGTGGCGGAATTGGATAGTCTA						1
	GCGAAGGTGGCGGAATTGGATATAACA						1
	GCGAAGGTGGCGGAATTGGATCAAAAA						1
	GCGAAGGTGGCGGAATTGGATCCAACT						1
	GCGAAGGTGGCGGAATTGGATGCACAT						1
	GCGAAGGTGGCGGAATTGGATTAAAAA						1
	GCGAAGGTGGCGGAATTGGATTAAAAC						2
	GCGAAGGTGGCGGAATTGGATTAAAAT						2
	GCGAAGGTGGCGGAATTGGATTGAAAA						1
	GCGAAGGTGGCGGAATTGGATTTAAAA						1
	GCGAAGGTGGCGGAATTGGATTTAATA						1
	GCGAAGGTGGCGGAATTGGCAAAAACT						1
	GCGAAGGTGGCGGAATTGGCAAAACAC						1
	GCGAAGGTGGCGGAATTGGCAAAACCT						1
	GCGAAGGTGGCGGAATTGGCAAACAAA						1
	GCGAAGGTGGCGGAATTGGCAAAGCCA						1
	GCGAAGGTGGCGGAATTGGCAACTACT						1
	GCGAAGGTGGCGGAATTGGCAATCAAC						1
	GCGAAGGTGGCGGAATTGGCAATGATA						1
	GCGAAGGTGGCGGAATTGGCACAAAAA						1
	GCGAAGGTGGCGGAATTGGCACACACA						1
	GCGAAGGTGGCGGAATTGGCACCTAAC						1
	GCGAAGGTGGCGGAATTGGCACTAGTT						1
	GCGAAGGTGGCGGAATTGGCAGACATA						1
	GCGAAGGTGGCGGAATTGGCAGATCAT						1
	GCGAAGGTGGCGGAATTGGCATAAGAA						1
	GCGAAGGTGGCGGAATTGGCATACAAA						1
	GCGAAGGTGGCGGAATTGGCATAGAAA						1
	GCGAAGGTGGCGGAATTGGCATGAAAT						1
	GCGAAGGTGGCGGAATTGGCCAAAAAA						1
	GCGAAGGTGGCGGAATTGGCGAAAAAT						1
	GCGAAGGTGGCGGAATTGGCTAAAAAA						1
	GCGAAGGTGGCGGAATTGGCTAATATC						1
	GCGAAGGTGGCGGAATTGGCTCAAAAA						1
	GCGAAGGTGGCGGAATTGGCTCTTAAT						1
	GCGAAGGTGGCGGAATTGGCTGAGAAA						1
	GCGAAGGTGGCGGAATTGGCTGCGAAT						1
	GCGAAGGTGGCGGAATTGGCTTGAAAC						1
	GCGAAGGTGGCGGAATTGGCTTTTAAC						1
	GCGAAGGTGGCGGAATTGGGAAAAATC						1
	GCGAAGGTGGCGGAATTGGGAAAACAA						1
	GCGAAGGTGGCGGAATTGGGAATAAAT						1
	GCGAAGGTGGCGGAATTGGGACTAACG						1
	GCGAAGGTGGCGGAATTGGGAGAGAAC						1
	GCGAAGGTGGCGGAATTGGGATAAAGA						1
	GCGAAGGTGGCGGAATTGGGATGCATA						1
	GCGAAGGTGGCGGAATTGGGCATAAAA						1
	GCGAAGGTGGCGGAATTGGGGAGAGTG						1
	GCGAAGGTGGCGGAATTGGGGTACGAA						1
	GCGAAGGTGGCGGAATTGGGGTATTGG						1
	GCGAAGGTGGCGGAATTGGGTAAAATT						1
	GCGAAGGTGGCGGAATTGGGTAAACAA						1
	GCGAAGGTGGCGGAATTGGGTAATAAC						1
	GCGAAGGTGGCGGAATTGGGTAGACGC						1
	GCGAAGGTGGCGGAATTGGGTCTAATA						1
	GCGAAGGTGGCGGAATTGGGTTAAATC						1
	GCGAAGGTGGCGGAATTGGGTTAACAC						1
	GCGAAGGTGGCGGAATTGGGTTCAACA						1
	GCGAAGGTGGCGGAATTGGAAAAAAAAA						2
	GCGAAGGTGGCGGAATTGGAAAAAAACC						1
	GCGAAGGTGGCGGAATTGGAAAAAATAG						1
	GCGAAGGTGGCGGAATTGGAAAAAATCT						1
	GCGAAGGTGGCGGAATTGGAAAAAATGA						1
	GCGAAGGTGGCGGAATTGGAAAAATATC						1
	GCGAAGGTGGCGGAATTGGAAAACATAA						1
	GCGAAGGTGGCGGAATTGGAAAACATTA						1
	GCGAAGGTGGCGGAATTGGAAAATAAAA						1
	GCGAAGGTGGCGGAATTGGAAAATAACC						2
	GCGAAGGTGGCGGAATTGGAAACAAAAA						1
	GCGAAGGTGGCGGAATTGGAAACACAAA						1
	GCGAAGGTGGCGGAATTGGAAACCACAA						1
	GCGAAGGTGGCGGAATTGGAAAGATGAT						1
	GCGAAGGTGGCGGAATTGGAAAGTGCCA						1
	GCGAAGGTGGCGGAATTGGAAATAAAAC						1
	GCGAAGGTGGCGGAATTGGAACTAACCA						1
	GCGAAGGTGGCGGAATTGGAAGAAATAT						1
	GCGAAGGTGGCGGAATTGGAATAAAACT						1
	GCGAAGGTGGCGGAATTGGAATACAAAA						1
	GCGAAGGTGGCGGAATTGGAATATGTGA						1
	GCGAAGGTGGCGGAATTGGAATTGACTC						1
	GCGAAGGTGGCGGAATTGGAATTGTAAA						1
	GCGAAGGTGGCGGAATTGGACAAAAATA						1
	GCGAAGGTGGCGGAATTGGACAAAACGT						1
	GCGAAGGTGGCGGAATTGGACACATACT						1
	GCGAAGGTGGCGGAATTGGACATTGTAT						1
	GCGAAGGTGGCGGAATTGGACCATAGAC						1
	GCGAAGGTGGCGGAATTGGACGACAGCC						1
	GCGAAGGTGGCGGAATTGGACTAAAGTT						1
	GCGAAGGTGGCGGAATTGGACTATCGAA						1
	GCGAAGGTGGCGGAATTGGAGAATAAAA						1
	GCGAAGGTGGCGGAATTGGAGAGCCATC						1
	GCGAAGGTGGCGGAATTGGAGCAGTTAA						1
	GCGAAGGTGGCGGAATTGGAGTAATAAC						1
	GCGAAGGTGGCGGAATTGGAGTCTAACC						1
	GCGAAGGTGGCGGAATTGGATAAACTAA						1
	GCGAAGGTGGCGGAATTGGATAGAAATG						1
	GCGAAGGTGGCGGAATTGGATCGTAACT						1
	GCGAAGGTGGCGGAATTGGATGATAATG						1
	GCGAAGGTGGCGGAATTGGATGCATGAC						1
	GCGAAGGTGGCGGAATTGGCAAAAAACG						1
	GCGAAGGTGGCGGAATTGGCAAATAATG						1
	GCGAAGGTGGCGGAATTGGCAATAAAAA						1
	GCGAAGGTGGCGGAATTGGCACCACAAA						1
	GCGAAGGTGGCGGAATTGGCAGACGCGC						1
	GCGAAGGTGGCGGAATTGGCAGTAAATT						1
	GCGAAGGTGGCGGAATTGGCCAAACACT						1
	GCGAAGGTGGCGGAATTGGCTTACAAAT						1
	GCGAAGGTGGCGGAATTGGGAAAAGAAA						1
	GCGAAGGTGGCGGAATTGGGAATGCAAT						1
	GCGAAGGTGGCGGAATTGGGAATTAAAC						1
	GCGAAGGTGGCGGAATTGGGACACATAC						1
	GCGAAGGTGGCGGAATTGGGATTTCAAA						1
	GCGAAGGTGGCGGAATTGGGCACCAAAT						1
	GCGAAGGTGGCGGAATTGGGCCAAAACA						1
	GCGAAGGTGGCGGAATTGGGCTAAAAGA						1
	GCGAAGGTGGCGGAATTGGGCTAACTAG						1
	GCGAAGGTGGCGGAATTGGGTAAAAAAA						1
	GCGAAGGTGGCGGAATTGGAAAATACTCC						1
	GCGAAGGTGGCGGAATTGGAAAGAACATG						1
	GCGAAGGTGGCGGAATTGGAAATCAGATT						1
	GCGAAGGTGGCGGAATTGGACCCAAATAT						1
	GCGAAGGTGGCGGAATTGGACTTACGAAG						1
	GCGAAGGTGGCGGAATTGGAGCCCATCAC						1
	GCGAAGGTGGCGGAATTGGAGTCTCAAAT						1
	GCGAAGGTGGCGGAATTGGATACACAATA						1
	GCGAAGGTGGCGGAATTGGATATTAAAAA						1
	GCGAAGGTGGCGGAATTGGCAAAAAAAAA						1
	GCGAAGGTGGCGGAATTGGCAAACTGACA						1
	GCGAAGGTGGCGGAATTGGCAGACGCGCT						1
	GCGAAGGTGGCGGAATTGGCAGCTAATAT						1
	GCGAAGGTGGCGGAATTGGCATACGACCT						1
	GCGAAGGTGGCGGAATTGGCCTATAATTT						1
	GCGAAGGTGGCGGAATTGGCTCATAGAAT						1
	GCGAAGGTGGCGGAATTGGCTGGGGTATC						1
	GCGAAGGTGGCGGAATTGGGAAAGCTGAA						1
	GCGAAGGTGGCGGAATTGGGAAATAACTC						1
	GCGAAGGTGGCGGAATTGGGCGGGCATCG						1
	GCGAAGGTGGCGGAATTGGGGTGGCTATA						5
	GCGAAGGTGGCGGAATTGGAAATACAAAAA						1
	GCGAAGGTGGCGGAATTGGACAAAATAATT						1
	GCGAAGGTGGCGGAATTGGACCATTACAGT						1
	GCGAAGGTGGCGGAATTGGATAAAAAAAAT						1
	GCGAAGGTGGCGGAATTGGATAGAATAAAT						1
	GCGAAGGTGGCGGAATTGGCAACAGTAACC						1
	GCGAAGGTGGCGGAATTGGCTTGGGGTATC						1
	GCGAAGGTGGCGGAATTGGGAAGTAAAAAA						1
	GCGAAGGTGGCGGAATTGGGGGTACATAAT						1
	GCGAAGGTGGCGGAATTGGAAAATTACCCAC						1
	GCGAAGGTGGCGGAATTGGAAACAAAAATCT						1
	GCGAAGGTGGCGGAATTGGAAATAAATCAAA						1
	GCGAAGGTGGCGGAATTGGAATACATTAAAA						1
	GCGAAGGTGGCGGAATTGGAATAGTAAGTAT						1
	GCGAAGGTGGCGGAATTGGACTCGTTCAACA						1
	GCGAAGGTGGCGGAATTGGATACCAAAAAAC						1
	GCGAAGGTGGCGGAATTGGATTAAAAATAAC						1
	GCGAAGGTGGCGGAATTGGATTCTCTGAGAT						1
	GCGAAGGTGGCGGAATTGGGAAATTGAATCC						1
	GCGAAGGTGGCGGAATTGGGTTAGATTAAAT						1
	GCGAAGGTGGCGGAATTGGAAAAATAGATATT						1
	GCGAAGGTGGCGGAATTGGAAGAAGGAGGAGC						1
	GCGAAGGTGGCGGAATTGGACTGCCCCTGCCA						1
	GCGAAGGTGGCGGAATTGGATTAATCTGATTT						1
	GCGAAGGTGGCGGAATTGGCGTAACCCACAAA						1
	GCGAAGGTGGCGGAATTGGGACGCAAATACGC						1
	GCGAAGGTGGCGGAATTGGGAGAGTAAATAAC						1
	GCGAAGGTGGCGGAATTGGGAGGCGCGAAGAC						1
	GCGAAGGTGGCGGAATTGGTGTGAAACTGCATG						1
	GCGAAGGTGGCGGAATTGGACCGAACCTGGTCG						1
	GCGAAGGTGGCGGAATTGGCAACACTAAGTCTA						1
	GCGAAGGTGGCGGAATTGGGATTGTCTGATGAA						1
	GCGAAGGTGGCGGAATTGGACCCCGGCATGTGAG						1
	GCGAAGGTGGCGGAATTGGAAAAAACAAAAAATAC						1
	GCGAAGGTGGCGGAATTGGAAGAAAAAGAGTAAGA						1
	GCGAAGGTGGCGGAATTGGAATGAGAAAAACAATG						1
	GCGAAGGTGGCGGAATTGGACTGACGTGGGGGTTC						1
	GCGAAGGTGGCGGAATTGGAGGCGCGTTAACAAAG						1
	GCGAAGGTGGCGGAATTGGCACGATAACCTGCACT						1
	GCGAAGGTGGCGGAATTGGCCCTAACGGGGGAACC						1
	GCGAAGGTGGCGGAATTGGAAGGCTTAAAAACCAAC						1
	GCGAAGGTGGCGGAATTGGCCGATGTGGTTGTTCTT						1
	GCGAAGGTGGCGGAATTGGCTAAATGACAAGACCTA						1
	GCGAAGGTGGCGGAATTGGCTATTCTCCAAACAGAA						1
	GCGAAGGTGGCGGAATTGGGAACTTGAGAAGCGGCG						1
	GCGAAGGTGGCGGAATTGGACTATCGGATGCAGGCAT						1
	GCGAAGGTGGCGGAATTGGCTGTTGCACAGCCGGAAA						1
	GCGAAGGTGGCGGAATTGGATAGGGGGGATGTTTTAAA						1
	GCGAAGGTGGCGGAATTGGAGGGCGAGCTCCCTAGGTGT						1
	GCGAAGGTGGCGGAATTGGAACGGATATGAATCAAAAACC						1
	GCGAAGGTGGCGGAATTGGATTCGTGGCAACGCCAAAATC						1
	GCGAAGGTGGCGGAATTGGATTTCCGACGAACTGAATACC						1
	GCGAAGGTGGCGGAATTGGGACTGAAACGGATGCCAATCA						1
	GCGAAGATGGCGGAATTGGGCGAAGGTGGCGGAATTGGAAC*						1
	GCGAAGGTGGCGGAATTGGAACATAAATAGGTTGTACATAC						1
	GCGAAGGTGGCGGAATTGGAAAAGCGAAGGTGGCGGAATTGG*						1
	GCGAAGGTGGCGGAATTGGAAATCACCGATGCCCATGAGAGG						1
	GCGAAGGTGGCGGAATTGGACCACCACCCCTCACCCCTCCCC						1
	GCGAAGGTGGCGGAATTGGATTATAGAAAAAAGCATTCATAA						1
	GCGAAGGTGGCGGAATTGGACCAATCGGCTCCGGCGCATCGAA						1
	GCGAAGGTGGCGGAATTGGATGTGGGCACTCGAAGATACGGAC						1
	GCGAAGGTGGCGGAATTGGCACTGAGTGCCCGCCCTCGGGCAA						1
	GCGAAGGTGGCGGAATTGGGTTCGAGTCTCTCCGCCCCTACCA						1
	GCGAAGGTGGCGGAATTGGAGCGGGAATAGCTCAGTTGGTAGAGC						1
	GCGAAGGTGGCGGAATTGGATTTTGAACTGGAAGCAATGCTGGAA						1
	GCGAAGGTGGCGGAATTGGCGCTGGTGGGAGCCGCGCTCCAATGA						1
	GCGAAGGTGGCGGAATTGGGATGATTCACATCATCCGGCACCTTTT						1
20	GCGAAGGTGGCGGAATTGGT					158
	GCGAAGGTGGCGGAATTGGTC						125
	GCGAAGGTGGCGGAATTGGTG						30
	GCGAAGGTGGCGGAATTGGTT						86
	GCGAAGGTGGCGGAATTGGTCA						52
	GCGAAGGTGGCGGAATTGGTCC						18
	GCGAAGGTGGCGGAATTGGTCG						3
	GCGAAGGTGGCGGAATTGGTCT						78
	GCGAAGGTGGCGGAATTGGTGA						30
	GCGAAGGTGGCGGAATTGGTGC						13
	GCGAAGGTGGCGGAATTGGTGG						3
	GCGAAGGTGGCGGAATTGGTGT						15
	GCGAAGGTGGCGGAATTGGTTA						46
	GCGAAGGTGGCGGAATTGGTTC						23
	GCGAAGGTGGCGGAATTGGTTG						12
	GCGAAGGTGGCGGAATTGGTTT						31
	GCGAAGGTGGCGGAATTGGTCAA						20
	GCGAAGGTGGCGGAATTGGTCAT						12
	GCGAAGGTGGCGGAATTGGTCCA						9
	GCGAAGGTGGCGGAATTGGTCCC						4
	GCGAAGGTGGCGGAATTGGTCCT						15
	GCGAAGGTGGCGGAATTGGTCGT						2
	GCGAAGGTGGCGGAATTGGTCTA						9
	GCGAAGGTGGCGGAATTGGTCTC						5
	GCGAAGGTGGCGGAATTGGTCTG						1
	GCGAAGGTGGCGGAATTGGTCTT						7
	GCGAAGGTGGCGGAATTGGTGAA						20
	GCGAAGGTGGCGGAATTGGTGAC						4
	GCGAAGGTGGCGGAATTGGTGAG						4
	GCGAAGGTGGCGGAATTGGTGAT						10
	GCGAAGGTGGCGGAATTGGTGCA						2
	GCGAAGGTGGCGGAATTGGTGCC						2
	GCGAAGGTGGCGGAATTGGTGCG						1
	GCGAAGGTGGCGGAATTGGTGCT						6
	GCGAAGGTGGCGGAATTGGTGTA						4
	GCGAAGGTGGCGGAATTGGTGTC						2
	GCGAAGGTGGCGGAATTGGTGTT						1
	GCGAAGGTGGCGGAATTGGTTAA						2
	GCGAAGGTGGCGGAATTGGTTAC						5
	GCGAAGGTGGCGGAATTGGTTAT						11
	GCGAAGGTGGCGGAATTGGTTCA						8
	GCGAAGGTGGCGGAATTGGTTCC						3
	GCGAAGGTGGCGGAATTGGTTCG						1
	GCGAAGGTGGCGGAATTGGTTCT						25
	GCGAAGGTGGCGGAATTGGTTTC						1
	GCGAAGGTGGCGGAATTGGTTTG						2
	GCGAAGGTGGCGGAATTGGTTTT						2
	GCGAAGGTGGCGGAATTGGTCAAA						15
	GCGAAGGTGGCGGAATTGGTCAAC						4
	GCGAAGGTGGCGGAATTGGTCAAG						1
	GCGAAGGTGGCGGAATTGGTCATA						2
	GCGAAGGTGGCGGAATTGGTCATG						1
	GCGAAGGTGGCGGAATTGGTCATT						1
	GCGAAGGTGGCGGAATTGGTCCAG						1
	GCGAAGGTGGCGGAATTGGTCCCA						2
	GCGAAGGTGGCGGAATTGGTCGAA						1
	GCGAAGGTGGCGGAATTGGTCGCA						1
	GCGAAGGTGGCGGAATTGGTCGTT						1
	GCGAAGGTGGCGGAATTGGTCTAT						2
	GCGAAGGTGGCGGAATTGGTCTCG						1
	GCGAAGGTGGCGGAATTGGTCTCT						2
	GCGAAGGTGGCGGAATTGGTCTTA						2
	GCGAAGGTGGCGGAATTGGTCTTT						1
	GCGAAGGTGGCGGAATTGGTGAAA						5
	GCGAAGGTGGCGGAATTGGTGAAC						5
	GCGAAGGTGGCGGAATTGGTGACA						1
	GCGAAGGTGGCGGAATTGGTGACC						1
	GCGAAGGTGGCGGAATTGGTGACT						1
	GCGAAGGTGGCGGAATTGGTGATA						4
	GCGAAGGTGGCGGAATTGGTGATC						1
	GCGAAGGTGGCGGAATTGGTGATT						4
	GCGAAGGTGGCGGAATTGGTGCAA						1
	GCGAAGGTGGCGGAATTGGTGCAT						1
	GCGAAGGTGGCGGAATTGGTGCCA						2
	GCGAAGGTGGCGGAATTGGTGCCT						2
	GCGAAGGTGGCGGAATTGGTGCTA						1
	GCGAAGGTGGCGGAATTGGTGGAA						1
	GCGAAGGTGGCGGAATTGGTGGCC						1
	GCGAAGGTGGCGGAATTGGTGGTC						2
	GCGAAGGTGGCGGAATTGGTGTTC						1
	GCGAAGGTGGCGGAATTGGTTAAA						9
	GCGAAGGTGGCGGAATTGGTTAAC						2
	GCGAAGGTGGCGGAATTGGTTAAT						3
	GCGAAGGTGGCGGAATTGGTTACA						2
	GCGAAGGTGGCGGAATTGGTTAGA						1
	GCGAAGGTGGCGGAATTGGTTAGG						1
	GCGAAGGTGGCGGAATTGGTTATA						1
	GCGAAGGTGGCGGAATTGGTTATC						1
	GCGAAGGTGGCGGAATTGGTTATG						1
	GCGAAGGTGGCGGAATTGGTTATT						2
	GCGAAGGTGGCGGAATTGGTTCAA						1
	GCGAAGGTGGCGGAATTGGTTCAT						1
	GCGAAGGTGGCGGAATTGGTTCCA						1
	GCGAAGGTGGCGGAATTGGTTGAA						2
	GCGAAGGTGGCGGAATTGGTTGAT						1
	GCGAAGGTGGCGGAATTGGTTGCC						1
	GCGAAGGTGGCGGAATTGGTTGCT						1
	GCGAAGGTGGCGGAATTGGTTGTA						2
	GCGAAGGTGGCGGAATTGGTTTAA						1
	GCGAAGGTGGCGGAATTGGTTTAG						1
	GCGAAGGTGGCGGAATTGGTTTAT						2
	GCGAAGGTGGCGGAATTGGTTTCA						2
	GCGAAGGTGGCGGAATTGGTTTTA						1
	GCGAAGGTGGCGGAATTGGTTTTC						1
	GCGAAGGTGGCGGAATTGGTTTTG						1
	GCGAAGGTGGCGGAATTGGTCAAT						3
	GCGAAGGTGGCGGAATTGGTCACG						1
	GCGAAGGTGGCGGAATTGGTGAAT						3
	GCGAAGGTGGCGGAATTGGTTAAG						3
	GCGAAGGTGGCGGAATTGGTTACT						3
	GCGAAGGTGGCGGAATTGGTCAAAA						8
	GCGAAGGTGGCGGAATTGGTCAAAC						2
	GCGAAGGTGGCGGAATTGGTCAAAG						1
	GCGAAGGTGGCGGAATTGGTCAAAT						5
	GCGAAGGTGGCGGAATTGGTCAACT						1
	GCGAAGGTGGCGGAATTGGTCAATA						1
	GCGAAGGTGGCGGAATTGGTCAATC						1
	GCGAAGGTGGCGGAATTGGTCAATT						1
	GCGAAGGTGGCGGAATTGGTCACGA						1
	GCGAAGGTGGCGGAATTGGTCAGAT						1
	GCGAAGGTGGCGGAATTGGTCATAT						1
	GCGAAGGTGGCGGAATTGGTCCAAA						1
	GCGAAGGTGGCGGAATTGGTCCAAC						1
	GCGAAGGTGGCGGAATTGGTCCAGT						1
	GCGAAGGTGGCGGAATTGGTCCTAA						1
	GCGAAGGTGGCGGAATTGGTCCTAC						1
	GCGAAGGTGGCGGAATTGGTCCTTG						1
	GCGAAGGTGGCGGAATTGGTCGACT						1
	GCGAAGGTGGCGGAATTGGTCGCAA						1
	GCGAAGGTGGCGGAATTGGTCTAAA						1
	GCGAAGGTGGCGGAATTGGTCTAAT						2
	GCGAAGGTGGCGGAATTGGTCTATA						1
	GCGAAGGTGGCGGAATTGGTCTGTT						1
	GCGAAGGTGGCGGAATTGGTGAAAA						2
	GCGAAGGTGGCGGAATTGGTGAAAT						1
	GCGAAGGTGGCGGAATTGGTGAACC						1
	GCGAAGGTGGCGGAATTGGTGAACT						2
	GCGAAGGTGGCGGAATTGGTGAATA						2
	GCGAAGGTGGCGGAATTGGTGAATT						1
	GCGAAGGTGGCGGAATTGGTGACAA						1
	GCGAAGGTGGCGGAATTGGTGATAA						1
	GCGAAGGTGGCGGAATTGGTGATCA						1
	GCGAAGGTGGCGGAATTGGTGATCC						1
	GCGAAGGTGGCGGAATTGGTGATTT						1
	GCGAAGGTGGCGGAATTGGTGGACG						7
	GCGAAGGTGGCGGAATTGGTGTAAC						1
	GCGAAGGTGGCGGAATTGGTGTAAT						1
	GCGAAGGTGGCGGAATTGGTGTGCA						1
	GCGAAGGTGGCGGAATTGGTTAAAA						7
	GCGAAGGTGGCGGAATTGGTTAAAC						1
	GCGAAGGTGGCGGAATTGGTTAAAG						1
	GCGAAGGTGGCGGAATTGGTTAAAT						3
	GCGAAGGTGGCGGAATTGGTTAACA						2
	GCGAAGGTGGCGGAATTGGTTAACT						4
	GCGAAGGTGGCGGAATTGGTTAATC						1
	GCGAAGGTGGCGGAATTGGTTAATT						2
	GCGAAGGTGGCGGAATTGGTTACAT						1
	GCGAAGGTGGCGGAATTGGTTACCA						2
	GCGAAGGTGGCGGAATTGGTTAGCT						1
	GCGAAGGTGGCGGAATTGGTTATAA						1
	GCGAAGGTGGCGGAATTGGTTATAT						1
	GCGAAGGTGGCGGAATTGGTTATTT						1
	GCGAAGGTGGCGGAATTGGTTCATC						1
	GCGAAGGTGGCGGAATTGGTTCCAT						1
	GCGAAGGTGGCGGAATTGGTTCGAA						1
	GCGAAGGTGGCGGAATTGGTTCGCT						1
	GCGAAGGTGGCGGAATTGGTTGATT						1
	GCGAAGGTGGCGGAATTGGTTGGTA						1
	GCGAAGGTGGCGGAATTGGTTTAAA						1
	GCGAAGGTGGCGGAATTGGTTTACT						1
	GCGAAGGTGGCGGAATTGGTTTATA						1
	GCGAAGGTGGCGGAATTGGTTTGAT						1
	GCGAAGGTGGCGGAATTGGTTTTAC						1
	GCGAAGGTGGCGGAATTGGTCAAAAA						1
	GCGAAGGTGGCGGAATTGGTCAAATA						1
	GCGAAGGTGGCGGAATTGGTCAATAA						1
	GCGAAGGTGGCGGAATTGGTCACAAA						1
	GCGAAGGTGGCGGAATTGGTCCACCA						1
	GCGAAGGTGGCGGAATTGGTCCCAAA						1
	GCGAAGGTGGCGGAATTGGTCTGACT						1
	GCGAAGGTGGCGGAATTGGTGCAATT						1
	GCGAAGGTGGCGGAATTGGTGCATAT						1
	GCGAAGGTGGCGGAATTGGTGTTTAG						1
	GCGAAGGTGGCGGAATTGGTTAAAAA						2
	GCGAAGGTGGCGGAATTGGTTAAAAC						1
	GCGAAGGTGGCGGAATTGGTTAAAAT						2
	GCGAAGGTGGCGGAATTGGTTAAACT						1
	GCGAAGGTGGCGGAATTGGTTAAAGA						1
	GCGAAGGTGGCGGAATTGGTTAAATA						1
	GCGAAGGTGGCGGAATTGGTTAACTT						1
	GCGAAGGTGGCGGAATTGGTTACCTC						1
	GCGAAGGTGGCGGAATTGGTTAGGTA						1
	GCGAAGGTGGCGGAATTGGTTATAAT						1
	GCGAAGGTGGCGGAATTGGTTATGAT						1
	GCGAAGGTGGCGGAATTGGTTCAAAT						1
	GCGAAGGTGGCGGAATTGGTTCAATA						1
	GCGAAGGTGGCGGAATTGGTTTTAGA						1
	GCGAAGGTGGCGGAATTGGTTTTTTA						1
	GCGAAGGTGGCGGAATTGGTCAAAAAT						1
	GCGAAGGTGGCGGAATTGGTCACGAAT						1
	GCGAAGGTGGCGGAATTGGTCACTAGT						1
	GCGAAGGTGGCGGAATTGGTCCTCAAA						1
	GCGAAGGTGGCGGAATTGGTCGCCAAA						1
	GCGAAGGTGGCGGAATTGGTGAATACC						1
	GCGAAGGTGGCGGAATTGGTGCACATA						1
	GCGAAGGTGGCGGAATTGGTGGACGCG						1
	GCGAAGGTGGCGGAATTGGTGTGAACA						1
	GCGAAGGTGGCGGAATTGGTTAAAAAA						2
	GCGAAGGTGGCGGAATTGGTTAAAACA						1
	GCGAAGGTGGCGGAATTGGTTATAAAT						1
	GCGAAGGTGGCGGAATTGGTTGAAAAC						1
	GCGAAGGTGGCGGAATTGGTTATAAAAA						1
	GCGAAGGTGGCGGAATTGGTTATAAATA						1
	GCGAAGGTGGCGGAATTGGTTGAACATA						1
	GCGAAGGTGGCGGAATTGGTTGTATTTC						1
	GCGAAGGTGGCGGAATTGGTTTATTGCT						1
	GCGAAGGTGGCGGAATTGGTCGAAGGAAT						1
	GCGAAGGTGGCGGAATTGGTTGATCAAAT						1
	GCGAAGGTGGCGGAATTGGTCATTTAAACG						1
	GCGAAGGTGGCGGAATTGGTTAGTACCAATC						1
	GCGAAGGTGGCGGAATTGGTCAACCTGAAAAG						1
	GCGAAGGTGGCGGAATTGGTCACATCATACCA						1
	GCGAAGGTGGCGGAATTGGTTAATAAAAAAAAGTA						1
	GCGAAGGTGGCGGAATTGGTTGTGGGCACTCGAAGATA						1
	GCGAAGGTGGCGGAATTGGTCCTGTGGGCACTCGAAGATAC						1
	GCGAAGGTGGCGGAATTGGTTGGCAGGCTAATTCGGGCTTGCCAGCC						1
	GCGAAGGTGGCGGAATTGGTGAGCCAGACAGGCTATCGAACCACCCTAG						1
21	GCGAAGGTGGCGGAATTGGTA					837
	GCGAAGGTGGCGGAATTGGTAA						239
	GCGAAGGTGGCGGAATTGGTAC						116
	GCGAAGGTGGCGGAATTGGTAT						127
	GCGAAGGTGGCGGAATCGGTACA						1
	GCGAAGGTGGCGGAATTGGTAAA						98
	GCGAAGGTGGCGGAATTGGTAAC						60
	GCGAAGGTGGCGGAATTGGTAAG						1
	GCGAAGGTGGCGGAATTGGTAAT						74
	GCGAAGGTGGCGGAATTGGTACA						47
	GCGAAGGTGGCGGAATTGGTACC						9
	GCGAAGGTGGCGGAATTGGTACG						8
	GCGAAGGTGGCGGAATTGGTACT						57
	GCGAAGGTGGCGGAATTGGTATA						69
	GCGAAGGTGGCGGAATTGGTATC						25
	GCGAAGGTGGCGGAATTGGTATG						11
	GCGAAGGTGGCGGAATTGGTATT						38
	GCGAAGGTGGCGGAATTTGGTCT						1
	GCGAAGGTGGCGGAATTGGTAAAA						57
	GCGAAGGTGGCGGAATTGGTAAAC						26
	GCGAAGGTGGCGGAATTGGTAAAG						13
	GCGAAGGTGGCGGAATTGGTAAAT						48
	GCGAAGGTGGCGGAATTGGTAACA						21
	GCGAAGGTGGCGGAATTGGTAACC						27
	GCGAAGGTGGCGGAATTGGTAACG						4
	GCGAAGGTGGCGGAATTGGTAACT						32
	GCGAAGGTGGCGGAATTGGTAAGA						7
	GCGAAGGTGGCGGAATTGGTAAGC						1
	GCGAAGGTGGCGGAATTGGTAAGG						1
	GCGAAGGTGGCGGAATTGGTAATA						16
	GCGAAGGTGGCGGAATTGGTAATC						9
	GCGAAGGTGGCGGAATTGGTAATG						2
	GCGAAGGTGGCGGAATTGGTAATT						8
	GCGAAGGTGGCGGAATTGGTACAA						8
	GCGAAGGTGGCGGAATTGGTACAC						3
	GCGAAGGTGGCGGAATTGGTACAG						3
	GCGAAGGTGGCGGAATTGGTACAT						5
	GCGAAGGTGGCGGAATTGGTACCA						4
	GCGAAGGTGGCGGAATTGGTACGA						1
	GCGAAGGTGGCGGAATTGGTACGT						1
	GCGAAGGTGGCGGAATTGGTACTA						4
	GCGAAGGTGGCGGAATTGGTACTC						2
	GCGAAGGTGGCGGAATTGGTATAA						10
	GCGAAGGTGGCGGAATTGGTATAG						3
	GCGAAGGTGGCGGAATTGGTATAT						6
	GCGAAGGTGGCGGAATTGGTATCA						2
	GCGAAGGTGGCGGAATTGGTATCC						1
	GCGAAGGTGGCGGAATTGGTATCT						3
	GCGAAGGTGGCGGAATTGGTATGA						3
	GCGAAGGTGGCGGAATTGGTATGC						1
	GCGAAGGTGGCGGAATTGGTATGT						1
	GCGAAGGTGGCGGAATTGGTATTC						1
	GCGAAGGTGGCGGAATTGGTATTT						2
	GCGAAGGTGGCGGAATTGGTAAAAA						25
	GCGAAGGTGGCGGAATTGGTAAAAC						6
	GCGAAGGTGGCGGAATTGGTAAAAG						5
	GCGAAGGTGGCGGAATTGGTAAAAT						5
	GCGAAGGTGGCGGAATTGGTAAACA						1
	GCGAAGGTGGCGGAATTGGTAAACC						2
	GCGAAGGTGGCGGAATTGGTAAACG						1
	GCGAAGGTGGCGGAATTGGTAAACT						4
	GCGAAGGTGGCGGAATTGGTAAAGA						1
	GCGAAGGTGGCGGAATTGGTAAAGT						1
	GCGAAGGTGGCGGAATTGGTAAATA						3
	GCGAAGGTGGCGGAATTGGTAAATC						1
	GCGAAGGTGGCGGAATTGGTAAATT						2
	GCGAAGGTGGCGGAATTGGTAACAA						2
	GCGAAGGTGGCGGAATTGGTAACAT						1
	GCGAAGGTGGCGGAATTGGTAACCA						1
	GCGAAGGTGGCGGAATTGGTAAGAC						1
	GCGAAGGTGGCGGAATTGGTAAGCG						1
	GCGAAGGTGGCGGAATTGGTAATAA						1
	GCGAAGGTGGCGGAATTGGTAATAC						2
	GCGAAGGTGGCGGAATTGGTAATAT						1
	GCGAAGGTGGCGGAATTGGTAATTC						2
	GCGAAGGTGGCGGAATTGGTAATTG						1
	GCGAAGGTGGCGGAATTGGTACAAA						2
	GCGAAGGTGGCGGAATTGGTACAAT						1
	GCGAAGGTGGCGGAATTGGTACATT						1
	GCGAAGGTGGCGGAATTGGTACGAC						1
	GCGAAGGTGGCGGAATTGGTACTAC						1
	GCGAAGGTGGCGGAATTGGTACTAT						1
	GCGAAGGTGGCGGAATTGGTATAAA						5
	GCGAAGGTGGCGGAATTGGTATAAT						3
	GCGAAGGTGGCGGAATTGGTATACC						1
	GCGAAGGTGGCGGAATTGGTATACT						1
	GCGAAGGTGGCGGAATTGGTATATA						1
	GCGAAGGTGGCGGAATTGGTATATC						1
	GCGAAGGTGGCGGAATTGGTATTCA						1
	GCGAAGGTGGCGGAATTGGGTAAAAA						1
	GCGAAGGTGGCGGAATTGGTAAAAAA						4
	GCGAAGGTGGCGGAATTGGTAAAAAC						1
	GCGAAGGTGGCGGAATTGGTAAAAAG						1
	GCGAAGGTGGCGGAATTGGTAAAACA						1
	GCGAAGGTGGCGGAATTGGTAAAACT						1
	GCGAAGGTGGCGGAATTGGTAAAATA						1
	GCGAAGGTGGCGGAATTGGTAAATCC						1
	GCGAAGGTGGCGGAATTGGTAAATCT						1
	GCGAAGGTGGCGGAATTGGTAACAGT						1
	GCGAAGGTGGCGGAATTGGTAACCGC						1
	GCGAAGGTGGCGGAATTGGTAAGTGA						1
	GCGAAGGTGGCGGAATTGGTAATAAC						1
	GCGAAGGTGGCGGAATTGGTAATACT						1
	GCGAAGGTGGCGGAATTGGTAATGAA						1
	GCGAAGGTGGCGGAATTGGTACAACA						1
	GCGAAGGTGGCGGAATTGGTACAACT						1
	GCGAAGGTGGCGGAATTGGTACACAT						1
	GCGAAGGTGGCGGAATTGGTACAGAT						1
	GCGAAGGTGGCGGAATTGGTACATGC						1
	GCGAAGGTGGCGGAATTGGTACTCAC						1
	GCGAAGGTGGCGGAATTGGTATAAAA						2
	GCGAAGGTGGCGGAATTGGTATAACA						1
	GCGAAGGTGGCGGAATTGGTATAATG						1
	GCGAAGGTGGCGGAATTGGTATAATT						2
	GCGAAGGTGGCGGAATTGGTATATAA						1
	GCGAAGGTGGCGGAATTGGTATGAAA						1
	GCGAAGGTGGCGGAATTGGTAAAAACT						1
	GCGAAGGTGGCGGAATTGGTAAAAATC						1
	GCGAAGGTGGCGGAATTGGTAAAACAA						1
	GCGAAGGTGGCGGAATTGGTAAAACTC						1
	GCGAAGGTGGCGGAATTGGTAAAGACA						1
	GCGAAGGTGGCGGAATTGGTAAGAAAA						1
	GCGAAGGTGGCGGAATTGGTAATAAAT						1
	GCGAAGGTGGCGGAATTGGTAATTATC						1
	GCGAAGGTGGCGGAATTGGTACAAAAA						1
	GCGAAGGTGGCGGAATTGGTATAAGAC						1
	GCGAAGGTGGCGGAATTGGTATTCACA						1
	GCGAAGGTGGCGGAATTGGTATTGTAC						1
	GCGAAGGTGGCGGAATTGGTATTTTTA						1
	GCGAAGGTGGCGGAATTGGTAAAACAGA						1
	GCGAAGGTGGCGGAATTGGTAAAGGCAT						1
	GCGAAGGTGGCGGAATTGGTAAGAAAGT						1
	GCGAAGGTGGCGGAATTGGTAAGAGTTA						1
	GCGAAGGTGGCGGAATTGGTACCAAAAT						1
	GCGAAGGTGGCGGAATTGGTACTTAACA						1
	GCGAAGGTGGCGGAATTGGTAAAAAACAT						1
	GCGAAGGTGGCGGAATTGGTAAACGCGCT						1
	GCGAAGGTGGCGGAATTGGTAATAGAATC						1
	GCGAAGGTGGCGGAATTGGTATTGATTGTCTGATAGAAA						1
22	GCGAAGGTGGCGGAATTGGTAG					290
	GCGAAGGTGGCGGAATTGGTAGC						6
	GCGAAGGTGGCGGAATTGGTAGG						6
	GCGAAGGTGGCGGAATTGGTAGT						17
	GCGAAGGTGGCGGAATTGGTAGAA						33
	GCGAAGGTGGCGGAATTGGTAGCA						3
	GCGAAGGTGGCGGAATTGGTAGCG						1
	GCGAAGGTGGCGGAATTGGTAGCT						7
	GCGAAGGTGGCGGAATTGGTAGGA						2
	GCGAAGGTGGCGGAATTGGTAGTA						2
	GCGAAGGTGGCGGAATTGGTAGTC						2
	GCGAAGGTGGCGGAATTGGTAGTG						2
	GCGAAGGTGGCGGAATTGGTAGTT						2
	GCGAAGGTGGCGGAATTGGTAGCCT						1
	GCGAAGGTGGCGGAATTGGTAGCTC						1
	GCGAAGGTGGCGGAATTGGTAGGAA						1
	GCGAAGGTGGCGGAATTGGTAGTAC						1
	GCGAAGGTGGCGGAATTGGTAGTCT						1
	GCGAAGGTGGCGGAGTTGGTAGACG						1
	GCGAAGGTGGCGGAATTGGTAGTAAAA						1
	GCGAAGGTGGCGGAATTGGTAGTGACT						1
	GCGAAGGTGGCGGAATTGGTAGCCGACCA						1
	GCGAAGGTGGCGGAATTGGTAGCAACCCGAC						1
	GCGAAGGTGGCGGAATTGGTAGCCCCCACCA						1
	GCGAAGGTGGCGGAATTGGTAGACGCGCTAGGGAACTGCCAGGCAA						1
	GCGAAGGTGGCGGAATTGGTAGACGCGCTAGGGAACTGCCAGGCAT						1
23	GCGAAGGTGGCGGAATTGGTAGA					1049
	GCGAAGGTGGCGGAATTGGTAGAG						3
	GCGAAGGTGGCGGAATTGGTAGAT						16
	GCGAAGGTGGCGGAATTGGTAGAAA						3
	GCGAAGGTGGCGGAATTGGTAGAAC						2
	GCGAAGGTGGCGGAATTGGTAGAAT						3
	GCGAAGGTGGCGGAATTGGTAGAGA						2
	GCGAAGGTGGCGGAATTGGTAGAGT						1
	GCGAAGGTGGCGGAATTGGTAGATG						3
	GCGAAGGTGGCGGAATTGGTAGAAAA						3
	GCGAAGGTGGCGGAATTGGTAGAATA						1
	GCGAAGGTGGCGGAATTGGTAGAGCG						1
	GCGAAGGTGGCGGAATTGGTAGACGCCCTAGCT						1
	GCGAAGGTGGCGGAATTGGTAGAGGCCTGGACT						1
	GCGAAGGTGGCGGAATTGGTAGAGCACGACCTTGCC						1
	GCGAAGGTGGCGGAATTGGTAGATGCCTGGCGGCCGTAGCGC						1
24	GCGAAGGTGGCGGAATTGGTAGAC					1047
	GCGAAGGTGGCGGAATTGGTAGACA						465
	GCGAAGGTGGCGGAATTGGTAGACC						10
	GCGAAGGTGGCGGAATTGGTAGACT						16
	GCGAAGGTGGCGGAATTGGTAGACAA						1
	GCGAAGGTGGCGGAATTGGTAGACAC						2
	GCGAAGGTGGCGGAATTGGTAGACAG						1
	GCGAAGGTGGCGGAATTGGTAGACAT						1
	GCGAAGGTGGCGGAATTGGTAGACCA						3
	GCGAAGGTGGCGGAATTGGTAGACCC						1
	GCGAAGGTGGCGGAATTGGTAGACAGC						1
	GCGAAGGTGGCGGAATTGGTAGACCCA						1
	GCGAAGGTGGCGGAATTGGTAGACACCA						18
	GCGAAGGTGGCGGAATTGGTAGACCCCA						1
	GCGAAGGTGGCGGAATTGGTAGACACGCT						1
	GCGAAGGTGGCGGAATTGGTAGACCGCCA						1
	GCGAAGGTGGCGGAATTGGTAGACACGCCA						1
	GCGAAGGTGGCGGAATTGGTAGACCGCACCA						1
	GCGAAGGTGGCGGAATTGGTAGACACGCTACC						1
	GCGAAGGTGGCGGAATTGGTATACCAAACGAAAG						1
	GCGAAGGTGGCGGAATTGGTAGACAGGGGCGTAGTT						1
25	GCGAAGGTGGCGGAATTGGTAGACG					7678
	GCGAAGGTGGCGGAATTGATAGACGT						1
	GCGAAGGTGGCGGAATTGGTAGACGA						32
	GCGAAGGTGGCGGAATTGGTAGACGT						59
	GCGAAGGTGGCGGAATTGGTGGACGA						1
	GCGAAGGTGGCGGAATTGGTAGACGAT						1
	GCGAAGGTGGCGGAATTGGTAGACGTC						1
	GCGAAGGTGGCGGAATTGGTAGACGTG						1
	GCGAAGGTGGCGGAATTGGTAGACGGCC						1
	GCGAAGGTGGCGGAATTGGTAGACGTAT						1
	GCGAAGGTGGCGGAATTGGTAGACGCCCA						1
	GCGAAGGTGGCGGAATTGGTAGACGTCCG						1
	GCGAAGGTGGCGGAATTGGTAGACGTCCGA						1
	GCGAAGGTGGCGGAATTGGTAGACGTCCGT						1
	GCGAAGGTGGCGGAATTGGTAGACGCCTCCA						1
	GCGAAGGTGGCGGAATTGGTAGACGGCTGCCA						1
	GCGAAGGTGGCGGAATTGGTAGACGTCCGAAA						1
	GCGAAGGTGGCGGAATTGGTAGACGTGCTAGC						1
	GCGAAGGTGGCGGAATTGGTAGACGTCACCGCCA						1
	GCGAAGGTGGCGGAATTGGTAGACGGCTGCTAGCT						1
	GCGAAGGTGGCGGAATTGGTAGACGTTAATTCGATGCAACGCA						1
	GCGAAGGTGGCGGAATTGGTAGACGATTAAACAGGGAAGTTAAAAA						1
26	GCGAAGGTGGCGGAATTGGTAGACGC					1933
	GCGAAGGTGGCGGAATTGGTAGACGCA						121
	GCGAAGGTGGCGGAATTGGTAGACGCC						4
	GCGAAGGTGGCGGAATTGGTAGACGCT						5
	GCGAAGGTGGCGGAATTTGGTAGACGCA						1
	GCGAAGGTGGCGGAACTTGGTAGACGCA						1
	GCGAAGGTGGCGGAATTGGTAGACGCAA						1
	GCGAAGGTGGCGGAATTGGTAGACGCAT						8
	GCGAAGGTGGCGGAATTGGTAGACGCCA						184
	GCGAAGGTGGCGGAATTGGTAGACGCCC						1
	GCGAAGGTGGCGGAATTGGTAGACGCTC						1
	GCGAAGGTGGCGGAATTGGTAGACGCTT						1
	GCGAAGGTGGCGGAATTGGTAGACGCACCA						51
	GCGAAGGTGGCGGAATTGGTAGACGCAGCA						1
	GCGAAGGTGGCGGAATTGGTAGACGCCACA						1
	GCGAAGGTGGCGGAATTGGTAGACGCCACT						1
	GCGAAGGTGGCGGAATTGGTAGACGCTCCA						5
	GCGAAGGTGGCGGAATTGGTAGACGCACCACT						1
	GCGAAGGTGGCGGAATTGGTAGACGCATTTTT						1
	GCGAAGGTGGCGGAATTGGTAGACGCCATATT						1
	GCGAAGGTGGCGGAATTGGTAGACGCACCAAAAAC						1
	GCGAAGGTGGCGGAATTGGTAGACGCCCATAGAGAGG						1
	GCGAAGGTGGCGGAATTGGTAGACGCCCGCCCCGGCG						1
	GCGAAGGTGGCGGAATTGGTAGACGCTGCCGCGCCTGATGCGTAC						1
27	GCGAAGGTGGCGGAATTGGTAGACGCG					929
	GCGAAGGTGGCGGAATTGGTAGACGCGA						8
	GCGAAGGTGGCGGAATTGGTAGACGCGG						9
	GCGAAGGTGGCGGAATTGGTAGACGCGT						13
	GCGAAGGTGGCGGAATTGGTAGACGCGAA						1
	GCGAAGGTGGCGGAATTGGTAGACGCGAT						3
	GCGAAGGTGGCGGAATTGGTAGACGCGGG						1
	GCGAAGGTGGCGGAATTGGTAGACGCGTT						2
	GCGAAGGTGGCGGAATTGGTAGACGCGTTC						1
	GCGAAGGTGGCGGAATTGGTAGACGCGGTACCA						2
	GCGAAGGTGGCGGAATTGGTAGACGCGTTAGCG						1
	GCGAAGGTGGCGGAATTGGTAGACGCGTTAGCT						1
	GCGAAGGTGGCGGAATTGGTAGACGGCGGGAATA						1
	GCGAAGGTGGCGGAATTGGTAGACGCGAAATGCGCGTCTTTCATATACTC						1
28	GCGAAGGTGGCGGAATTGGTAGACGCGC					617
	GCGAAGGTGGCGGAATTGGTAGACGCGCA						56
	GCGAAGGTGGCGGAATTGGTAGACGCGCC						30
	GCGAAGGTGGCGGAATTGGTAGACGCGCG						8
	GCGAAGGTGGCGGAATTGGTAGACGCGCAA						1
	GCGAAGGTGGCGGAATTGGTAGACGCGCAT						1
	GCGAAGGTGGCGGAATTGGTAGACGCGCCA						260
	GCGAAGGTGGCGGAATTGGTAGACGCGCAAC						1
	GCGAAGGTGGCGGAATTGGTAGACGCGCACCA						2
	GCGAAGGTGGCGGAATTGGTAGACGCGCCAGC						1
	GCGAAGGTGGCGGAATTGGTAGACGCGCCAGT						1
	GCGAAGGTGGCGGAATTGGTAGACGCGCGGTA						1
	GCGAAGGTGGCGGAATTGGTAGACGCGCAACCA						9
	GCGAAGGTGGCGGAATTGGTAGACGCGCAATTT						1
	GCGAAGGTGGCGGAATTGGTAGACGCGCCCCCACC						1
29	GCGAAGGTGGCGGAATTGGTAGACGCGCT					1408
	GCGAAGGTGGCGGAATTGGTAGACGCGCTC						2
	GCGAAGGTGGCGGAATTGGTAGACGCGCTG						2
	GCGAAGGTGGCGGAATTGGTAGACGCGCTT						4
	GCGAAGGTGGCGGAATTGGTAGACGCGCTCA						1
	GCGAAGGTGGCGGAATTGGTAGACGCGCTTC						1
	GCGAAGGTGGCGGAATTGGTAGACGCGCTAACT						12
	GCGAAGGTGGCGGAATTGGTAGACGCGCTCAGC						1
	GCGAAGGTGGCGGAATTGGTAGACGCGCTGACT						1
	GCGAAGGTGGCGGAATTGGTAGACGCGCTGCCA						1
	GCGAAGGTGGCGGAATTGGTAGACGCGCTTCCGCCA						1
30	GCGAAGGTGGCGGAATTGGTAGACGCGCTA					914
	GCGAAGGTGGCGGAATTGGTAGACGCGCTAA						12
	GCGAAGGTGGCGGAATTGGTAGACGCGCTAC						2
	GCGAAGGTGGCGGAATTGGTAGACGCGCTAT						8
	GCGAAGGTGGCGGAATTGGTAGACGCGCTAAC						2
	GCGAAGGTGGCGGAATTGGTAGACGCGCTAAT						1
	GCGAAGGTGGCGGAATTGGTAGACGCGCTACA						1
	GCGAAGGTGGCGGAATTGGTAGACGCGCTACG						1
	GCGAAGGTGGCGGAATTGGTAGACGCGCTATC						1
	GCGAAGGTGGCGGAATTGGTAGACGCCCTACCA						1
	GCGAAGGTGGCGGAATTGGTAGACGCGCTAACC						1
	GCGAAGGTGGCGGAATTGGTAGACGCGCTACCA						15
	GCGAAGGTGGCGGAATTGGTAGACGCGCTATAT						1
	GCGAAGGTGGCGGAATTGGTAGACGCGCTAACCA						1
	GCGAAGGTGGCGGAATTGGTAGACGCGCTAACTG						1
	GCGAAGGTGGCGGAATTGGTAGACGCGCTACTAAAA						1
31	GCGAAGGTGGCGGAATTGGTAGACGCGCTAG					847
	GCGAAGGTGGCGGAATTGGTAGACGCGCTAGA						12
	GCGAAGGTGGCGGAATTGGTAGACGCGCTAGG						9
	GCGAAGGTGGCGGAATTGGTAGACGCGCTAGT						185
	GCGAAGGTGGCGGAATTGGATAGACGCGCTAGT						1
	GCGAAGGTGGCGGAATTGGTAGACGCGCTAGGCG						1
	GCGAAGGTGGCGGAATTGGTAGACGCGCTAGTTC						1
	GCGAAGGTGGCGGAATTGGTAGACGCGCTAGGGTGT						1
32	GCGAAGGTGGCGGAATTGGTAGACGCGCTAGC					4299
	GCGAAGGTGGCGGAATTAGTAGACGCGCTAGCA						1
	GCGAAGGTGGCGGAATTGGTAGACGCGATAGCC						1
	GCGAAGGTGGCGGAATTGGTAGACGCGCTAGCA						283
	GCGAAGGTGGCGGAATTGGTAGACGCGCTAGCC						108
	GCGAAGGTGGCGGAATTGGTAGACGCGCTAGCG						39
	GCGAAGGTGGCGGAATTGGTAGGCGCGCTAGCA						1
	GCGAAGGTGGCGGAATTGGTGGACGCGCTAGCC						2
	GCGAAGGTGGCGGAATTGGTAGACGCGCTAGCAA						1
	GCGAAGGTGGCGGAATTGGTAGACGCGCTAGCAT						10
	GCGAAGGTGGCGGAATTGGTAGACGCGCTAGCCA						33
	GCGAAGGTGGCGGAATTGGTAGACGCGCTAGCCT						5
	GCGAAGGTGGCGGAATTGGTAGACGCGCTAGCCAT						1
	GCGAAGGTGGCGGAATTGGTAGACGCGCTAGCCCA						1
	GCGAAGGTGGCGGAATTGGTAGACGCGCTAGCCCCA						2
	GCGAAGGTGGCGGAATTGGTAGACGCGCTAGCACCA						21
	GCGAAGGTGGCGGAATTGGTAGACGCGCTAGCGCCA						6
	GCGAAGGTGGCGGAATTGGTAGACGCGCTAGCAACCA						1
	GCGAAGGTGGCGGAATTGGTAGACGCGCTAGCCACCA						1
	GCGAAGGTGGCGGAATTGGTAGACGCGCTAGCGACCA						1
	GCGAAGGTGGCGGAATTGGTAGACGCGCTAGCATCCA						1
	GCGAAGGTGGCGGAATTGGTAGACGCGCTAGCAGGTGT						1
	GCGAAGGTGGCGGAATTGGTAGACGCGCTAGCCTCACCGCCA						1
33	GCGAAGGTGGCGGAATTGGTAGACGCGCTAGCT					8210
	GCGAAGGTGGCGGAATTGGTAGACGCGCTAGCTA						86
	GCGAAGGTGGCGGAATTGGTAGACGCGCTAGCTC						18
	GCGAAGGTGGCGGAATTGGTAGACGCGCTAGCTG						258
	GCGAAGGTGGCGGAATTGGTAGGCGCGCTAGCTA						1
	GCGAAGGTGGCGGAATTGGTAGGCGCGCTAGCTG						1
	GCGAAGGTGGCGGA-TTGGTAGACGCGCTAGCTA						1
	GCGAAGGTGGCGGAATTGGTAGACGCGCTAGCTAA						17
	GCGAAGGTGGCGGAATTGGTAGACGCGCTAGCTAC						1
	GCGAAGGTGGCGGAATTGGTAGACGCGCTAGCTAG						1
	GCGAAGGTGGCGGAATTGGTAGACGCGCTAGCTCA						1
	GCGAAGGTGGCGGAATTGGTAGACGCGCTAGCTCC						4
	GCGAAGGTGGCGGAATTGGTAGACGCGCTAGCTCG						1
	GCGAAGGTGGCGGAATTGGTAGACGCGCTAGCTCT						1
	GCGAAGGTGGCGGAATTGGTAGACGCGCTAGCTGC						1
	GCGAAGGTGGCGGAATTGGTAGACGCGCCAGCTCC						1
	GCGAAGGTGGCGGAATTGGTAGACGCGCTTAGCTCC						1
	GCGAAGGTGGCGGAATTGGTAGACGCGCTAGCTAAA						1
	GCGAAGGTGGCGGAATTGGTAGACGCGCTAGCTCAC						1
	GCGAAGGTGGCGGAATTGGTAGACGCGCTAGCTCCC						1
	GCGAAGGTGGCGGAATTGGTGAGACGCGCTAGCTCCA						1
	GCGAAGGTGGCGGAATTGGTAGACGCGCTAGCTACCA						1
	GCGAAGGTGGCGGAATTGGTAGACGCGCTAGCTATCA						1
	GCGAAGGTGGCGGAATTGGTAGACGCGCTAGCTGCCA						2
	GCGAAGGTGGCGGAATTGGTAGACGCGCTAGCTAAAAA						3
	GCGAAGGTGGCGGAATTGGTAGACGCGCTAGCTAACAA						1
	GCGAAGGTGGCGGAATTGGTAGACGCGCTAGCTAGGTA						1
	GCGAAGGTGGCGGAATTGGTAGACGCGCTAGCTAAAAAA						1
	GCGAAGGTGGCGGAATTGGTAGACGCGCTAGCTCCACCA						3
	GCGAAGGTGGCGGAATTGGTAGACGCGCTAGCTCTCGCACCA						2
34	GCGAAGGTGGCGGAATTGGTAGACGCGCTAGCTT					1729
	GCGAAGGTGGCGGAATTGGTAGACGCGCTAGCTTA						236
	GCGAAGGTGGCGGAATTGGTAGACGCGCTAGCTTG						49
	GCGAAGGTGGCGGAATTGGTAGACGCGCTAGCTTT						15
	GCGAAGGTGGCGGAATTGGTAGACGTGCTAGCTTA						1
	GCGAAGGTGGCGGAATTGGTAGGCGCGCTAGCTTT						1
	GCGAAGGTGGCGGAATTGGTTAGACGCGCTAGCTTA						1
	GCGAAGGTGGCGGAATTGGTAGACGCGCTAGCTTAA						21
	GCGAAGGTGGCGGAATTGGTAGACGCGCTAGCTTAAA						25
	GCGAAGGTGGCGGAATTGGTAGACGCGCTAGCTTACA						3
	GCGAAGGTGGCGGAATTGGTAGACGCGCTAGCTTTCA						1
	GCGAAGGTGGCGGAATTGGTAGACGCGCTAGCTTAAAA						17
	GCGAAGGTGGCGGAATTGGTAGACGCGCTAGCTTAATA						1
	GCGAAGGTGGCGGAATTGGTAGACGCGCTAGCTTACAA						1
	GCGAAGGTGGCGGAATTGGTAGACGCGCTAGCTTATCA						1
	GCGAAGGTGGCGGAATTGGTAGACGCGCTAGCTTAAAAA						7
35	GCGAAGGTGGCGGAATTGGTAGACGCGCTAGCTTC					972
	GCGAAGGTGGCGGAATTGGTAGACGCGCTAGCTTCC						124
	GCGAAGGTGGCGGAATTGGTAGACGCGCTAGCTTCG						6
	GCGAAGGTGGCGGAATTGGTAGACGCGCTAGCTTCT						13
	GCGAAGGTGGCGGAATTGGTAGACGCGCTGGCTTCT						1
	GCGAAGGTGGCGGAATTGGTAGACGCGCTAGCTTCCA						20
	GCGAAGGTGGCGGAATTGGTAGACGCGCTAGCTTCCC						2
	GCGAAGGTGGCGGAATTGGTAGACGCGCTAGCTTCGG						1
	GCGAAGGTGGCGGAATTGGTAGACGCGCTAGCTTCCAA						1
	GCGAAGGTGGCGGAATTGGTAGACGCGCTAGCTTCCCA						1
	GCGAAGGTGGCGGAATTGGTAGGCGCGCTAGCTTCAAA						1
	GCGAAGGTGGCGGAATTGGTAGACGCGCTAGCTTCAAAA						47
	GCGAAGGTGGCGGAATTGGTAGACGCGCTAGCTTCAAAC						2
	GCGAAGGTGGCGGAATTGGTAGACGCGCTAGCTTCAACA						5
	GCGAAGGTGGCGGAATTGGTAGACGCGCTAGCTTCAATA						1
	GCGAAGGTGGCGGAATTGGTAGACGCGCTAGCTTCACCA						5
	GCGAAGGTGGCGGAATTGGTAGACGCGCTAGCTTCAACCA						1
	GCGAAGGTGGCGGAATTGGTAGACGCGCTAGCTTCAAAAA						7
	GCGAAGGTGGCGGAATTGGTAGACGCGCTAGCTTCAAACCA						1
36	GCGAAGGTGGCGGAATTGGTAGACGCGCTAGCTTCA					2923
	GCGAAGGTGGCGGAATTGGTAGACACGCTAGCTTCAC						1
	GCGAAGGTGGCGGAATTGGTAGACGCGCTAGCTTCAA						130
	GCGAAGGTGGCGGAATTGGTAGACGCGCTAGCTTCAC						4
	GCGAAGGTGGCGGAATTGGTAGACGCGCTAGCTTCAT						11
	GCGAAGGTGGCGGAATTTGGTAGACGCGCTAGCTTCAA						1
	GCGAAGGTGGCGGAATTGGTAGACGCGCTAGCTTCAAA						290
	GCGAAGGTGGCGGAATTGGTAGACGCGCTAGCTTCAAC						16
	GCGAAGGTGGCGGAATTGGTAGACGCGCTAGCTTCAAT						3
	GCGAAGGTGGCGGAATTGGTAGACGCGCTAGCTTCACA						17
	GCGAAGGTGGCGGAATTGGTAGACGCGCTAGCTTCATAA						1
	GCGAAGGTGGCGGAATTGAGTAGACGCGCTAGCTTCAAAA						1
	GCGAAGGTGGCGGAATTGGTAGACGCGCTAGCTTCAACCACT						1
37	GCGAAGGTGGCGGAATTGGTAGACGCGCTAGCTTCAG					342
	GCGAAGGTGGCGGAATTGGTAGACGCGCTAGCTTCAGA						20
	GCGAAGGTGGCGGAATTGGTAGACGCGCTAGCTTCAGAA						8
	GCGAAGGTGGCGGAATTGGTAGACGCGCTAGCTTCAGAC						1
	GCGAAGGTGGCGGAATTGGTAGACGCGCTAGCTTCAGAAA						2
	GCGAAGGTGGCGGAATTGGTAGACGCGCTAGCTTCAGCTA						1
	GCGAAGGTGGCGGAATTGGTAGACGCGCTAGCTTCAGTGT						2
	GCGAAGGTGGCGGAATTGGTAGACGCGCTAGCTTCAGTTG						1
	GCGAAGGTGGCGGAATTGGTAGACGCGCTAGCTTCAGTGTA						1
38	GCGAAGGTGGCGGAATTGGTAGACGCGCTAGCTTCAGG					3
	GCGAAGGTGGCGGAATTGGTAGACGCGCTAGCTTCAGGA						1
	GCGAAGGTGGCGGAATTGGTAGACGCGCTAGCTTCAGGAA						3
	GCGAAGGTGGCGGAATTGGTAGACGCGCTAGCTTCAGGCAT						2
39	GCGAAGGTGGCGGAATTGGTAGACGCGCTAGCTTCAGGT					4
	GCGAAGGTGGCGGAATTGGTAGACGCGCTAGCTTCAGGTA						1
	GCGAAGGTGGCGGAATTGGTAGACGCGCTAGCTTCAGGTC						1
	GCGAAGGTGGCGGAATTGGTGGACGCGCTAGCTTCAGGTT						1
40	GCGAAGGTGGCGGAATTGGTAGACGCGCTAGCTTCAGGTG					5
	GCGAAGGTGGCGGAATTGGTAGACGCGCTAGCTTCAGGTGC						1
41	GCGAAGGTGGCGGAATTGGTAGACGCGCTAGCTTCAGGTGT					136
	GCGAAGGTGGCGGAATTGGTAGACGCGCTAGCTTCAGCTGTC						1
	GCGAAGGTGGCGGAATTGGTAGACGCGCTAGCTTCAGGTGTA						10
	GCGAAGGTGGCGGAATTGGTAGACGCGCTAGCTTCAGGTGTC						25
	GCGAAGGTGGCGGAATTGGTAGACGCGCTAGCTTCAGGTGTCA						2
42	GCGAAGGTGGCGGAATTGGTAGACGCGCTAGCTTCAGGTGTT					12
	GCGAAGGTGGCGGAATTGGTAGACGCGCTAGCTTCAGGTGTTT						1
43	GCGAAGGTGGCGGAATTGGTAGACGCGCTAGCTTCAGGTGTTA					20
44	GCGAAGGTGGCGGAATTGGTAGACGCGCTAGCTTCAGGTGTTAG					15
	GCGAAGGTGGCGGAATTGGTAGACGCGCTAGCTTCAGGTGTTAGCCA						1
45	GCGAAGGTGGCGGAATTGGTAGACGCGCTAGCTTCAGGTGTTAGT					9
	GCGAAGGTGGCGGAATTGGTAGACGCGCTAGCTTCAGGTGTTAGTA						9
	GCGAAGGTGGCGGAATTGGTAGACGCGCTAGCTTCAG-TGTTAGTA						1
46	GCGAAGGTGGCGGAATTGGTAGACGCGCTAGCTTCAGGTGTTAGTG					333
	GCGAAGGTGGCGGAATTGGTAGACGCGCTAGCTTCAGGTGTTAGTGCA						1
	GCGAAGGTGGCGGAATTGGTAGACGCGCTAGCTTCAGGTGTTAGTGCCA						2
47	GCGAAGGTGGCGGAATTGGTAGACGCGCTAGCTTCAGGTGTTAGTGT					14
48	GCGAAGGTGGCGGAATTGGTAGACGCGCTAGCTTCAGGTGTTAGTGTC					44
49	GCGAAGGTGGCGGAATTGGTAGACGCGCTAGCTTCAGGTGTTAGTGTCC					3
50	GCGAAGGTGGCGGAATTGGTAGACGCGCTAGCTTCAGGTGTTAGTGTCCT					4

## Sheet: LeuU
Supplementary Table S3																																			44
3'-Terminal diversity of reads related to tRNA LeuU with extended 3'-end (exemplified by reads of Eco_in_2 sample)
Only reads with precise matching to the genome (bolded) and those, which have a modification (red) at the 3'-end, are shown.
Reads are grouped according to the increasing length of the precisely matching read.
All non-template extensions longer than 11 nt were checked for the presence in the genome and the identified motifs are bolded and underlined.
Anchor sequence is marked in green
Non-template nucleotides, mismatches and chimeras are marked in red
Insertions are marked in blue
Deletions are indicated by dashes
								Number of reads
L	Sequence reads							Correct	Extended
16	GCCGAGGTGGTGGAAT							7
	GCCGAGGTGGTGGAATTGA								2
	GCCGAGGTGGTGGAATTGC								1
19	GCCGAGGTGGTGGAATTGG							57
	GCCGAGGTGGTGGAATTGGA								6
	GCCGAGGTGGTGGAATTGGG								2
20	GCCGAGGTGGTGGAATTGGT							7
	GCCGAGGTGGTGGTGGTAGA								1
	GCCGAGGTGGTGGAATTGAAT								1
	GCCGAGGTGGTGGAATTGCAT								1
	GCCGAGGTGGTGGAATTGCCA								1
	GCCGAGGTGGTGGAATTGGAA								14
	GCCGAGGTGGTGGAATTGGAC								6
	GCCGAGGTGGTGGAATTGGAG								1
	GCCGAGGTGGTGGAATTGGAT								12
	GCCGAGGTGGTGGAATTGGCA								3
	GCCGAGGTGGTGGAATTGGCC								6
	GCCGAGGTGGTGGAATTGGCT								5
	GCCGAGGTGGTGGAATTGGGT								2
21	GCCGAGGTGGTGGAATTGGTA							41
	GCCGAGGTGGTGGAATTGGTC								5
	GCCGAGGTGGTGGAATTGGTT								2
	GCCGAGGTGGTGGAATCGGAAA								1
	GCCGAGGTGGTGGAATTGGAAA								15
	GCCGAGGTGGTGGAATTGGAAC								1
	GCCGAGGTGGTGGAATTGGAAG								1
	GCCGAGGTGGTGGAATTGGAAT								7
	GCCGAGGTGGTGGAATTGGACA								8
	GCCGAGGTGGTGGAATTGGACC								4
	GCCGAGGTGGTGGAATTGGACG								2
	GCCGAGGTGGTGGAATTGGACT								7
	GCCGAGGTGGTGGAATTGGATA								4
	GCCGAGGTGGTGGAATTGGATC								5
	GCCGAGGTGGTGGAATTGGATT								4
	GCCGAGGTGGTGGAATTGGCAT								1
	GCCGAGGTGGTGGAATTGGCCT								1
	GCCGAGGTGGTGGAATTGGCTA								1
	GCCGAGGTGGTGGAATTGGGAT								1
	GCCGAGGTGGTGGAATTGGGCA								1
	GCCGAGGTGGTGGAATTGGGTA								1
	GCCGAGGTGGTGGAATTGGTAA								4
	GCCGAGGTGGTGGAATTGGTAC								1
22	GCCGAGGTGGTGGAATTGGTAG							45
	GCCGAGGTGGTGGAATTGGTAT								1
	GCCGAGGTGGTGGAATTGGTCC								1
	GCCGAGGTGGTGGAATTGGTGA								2
	GCCGAGGTGGTGGAATTGGTTA								1
	GCCGAGGTGGTGGAATTGGTTC								1
	GCCGAGGTGGTGGAATTGGTTT								1
	GCCGAGGTGGTGGAATTGGAAAA								7
	GCCGAGGTGGTGGAATTGGAAAC								1
	GCCGAGGTGGTGGAATTGGAAAT								1
	GCCGAGGTGGTGGAATTGGAACA								1
	GCCGAGGTGGTGGAATTGGAACC								1
	GCCGAGGTGGTGGAATTGGAACG								1
	GCCGAGGTGGTGGAATTGGAACT								1
	GCCGAGGTGGTGGAATTGGAAGC								1
	GCCGAGGTGGTGGAATTGGAAGT								1
	GCCGAGGTGGTGGAATTGGAATC								2
	GCCGAGGTGGTGGAATTGGAATT								1
	GCCGAGGTGGTGGAATTGGACCC								1
	GCCGAGGTGGTGGAATTGGACGT								2
	GCCGAGGTGGTGGAATTGGACTC								1
	GCCGAGGTGGTGGAATTGGAGAG								1
	GCCGAGGTGGTGGAATTGGATAC								1
	GCCGAGGTGGTGGAATTGGATCT								3
	GCCGAGGTGGTGGAATTGGATGT								1
	GCCGAGGTGGTGGAATTGGATTA								1
	GCCGAGGTGGTGGAATTGGCAAG								1
	GCCGAGGTGGTGGAATTGGCAAT								1
	GCCGAGGTGGTGGAATTGGCACA								1
	GCCGAGGTGGTGGAATTGGCATA								1
	GCCGAGGTGGTGGAATTGGCGAA								1
	GCCGAGGTGGTGGAATTGGGAAC								1
	GCCGAGGTGGTGGAATTGGGATC								1
	GCCGAGGTGGTGGAATTGGTAAA								3
	GCCGAGGTGGTGGAATTGGTAAC								1
	GCCGAGGTGGTGGAATTGGTAAT								3
23	GCCGAGGTGGTGGAATTGGTAGA							67
	GCCGAGGTGGTGGAATTGGTAGC								3
	GCCGAGGTGGTGGAATTGGTAGG								6
	GCCGAGGTGGTGGAATTGGTAGT								6
	GCCGAGGTGGTGGAATTGGTATA								1
	GCCGAGGTGGTGGAATTGGTATG								1
	GCCGAGGTGGTGGAATTGGAAAAT								1
	GCCGAGGTGGTGGAATTGGAAATG								2
	GCCGAGGTGGTGGAATTGGAATAC								1
	GCCGAGGTGGTGGAATTGGACTTT								1
	GCCGAGGTGGTGGAATTGGCAAAA								1
	GCCGAGGTGGTGGAATTGGCAATT								1
	GCCGAGGTGGTGGAATTGGCTCCA								1
	GCCGAGGTGGTGGAATTGGTAAAA								1
	GCCGAGGTGGTGGAATTGGTAAAC								1
	GCCGAGGTGGTGGAATTGGTAAAT								1
	GCCGAGGTGGTGGAATTGGTAACT								1
	GCCGAGGTGGTGGAATTGGTAAGG								1
	GCCGAGGTGGTGGAATTGGTACAT								1
	GCCGAGGTGGTGGAATTGGTACCA								1
	GCCGAGGTGGTGGAATTGGTAGAA								8
24	GCCGAGGTGGTGGAATTGGTAGAC							117
	GCCGAGGTGGTGGAATTGGTAGAG								1
	GCCGAGGTGGTGGAATTGGTAGAT								1
	GCCGAGGTGGTGGAATTGGTAGCA								1
	GCCGAGGTGGTGGAATTGGTAGCT								1
	GCCGAGGTGGTGGAATTGGTAGGC								1
	GCCGAGGTGGTGGAATTGGTAGTG								2
	GCCGAGGTGGTGGAATTGGTAGTT								1
	GCCGAGGTGGTGGAATTGGTCCCA								1
	GCCGAGGTGGTGGAATTGGTCGTA								1
	GCCGAGGTGGTGGAATTGGAAAACG								1
	GCCGAGGTGGTGGAATTGGAATATG								1
	GCCGAGGTGGTGGAATTGGAGAAAG								1
	GCCGAGGTGGTGGAATTGGCTTAGA								1
	GCCGAGGTGGTGGAATTGGGCAAAT								1
	GCCGAGGTGGTGGAATTGGTAAAAG								1
	GCCGAGGTGGTGGAATTGGTAATCC								1
	GCCGAGGTGGTGGAATTGGTAGAAA								4
	GCCGAGGTGGTGGAATTGGTAGAAT								1
25	GCCGAGGTGGTGGAATTGGTAGACA							304
	GCCGAGGTGGTGGAATTGGTAGACT								3
	GCCGAGGTGGTGGAATTGGTAGCAC								1
	GCCGAGGTGGTGGAATTGGTAGCCA								1
	GCCGAGGTGGTGGAATTGGTAGCTA								1
	GCCGAGGTGGTGGAATTGGTAGGTC								1
	GCCGAGGTGGTGGAATTGGTAGTAG								1
	GCCGAGGTGGTGGAATTGGTATCAC								1
	GCCGAGGTGGTGGAATTGGTGAGAA								1
	GCCGAGGTGGTGGAATTGGAATATGA								1
	GCCGAGGTGGTGGAATTGGAATTAGT								1
	GCCGAGGTGGTGGAATTGGACGCAAT								1
	GCCGAGGTGGTGGAATTGGTAAAAAA								1
	GCCGAGGTGGTGGAATTGGTAGAAGA								1
	GCCGAGGTGGTGGAATTGGTAGAATA								1
	GCCGAGGTGGTGGAATTGGTAGACAA								2
26	GCCGAGGTGGTGGAATTGGTAGACAC							138
	GCCGAGGTGGTGGAATTGGTAGACAG								1
	GCCGAGGTGGTGGAATTGGTAGACAT								1
	GCCGAGGTGGTGGAATTGGTGAACAA								1
	GCCGAGGTGGTGGAATTGGAAAAAAAT								1
	GCCGAGGTGGTGGAATTGGTAGAAAAA								1
	GCCGAGGTGGTGGAATTGGTAGACAAA								1
	GCCGAGGTGGTGGAATTGGTAGACACA								10
27	GCCGAGGTGGTGGAATTGGTAGACACG							88
	GCCGAGGTGGTGGAATTGGTAGACACT								5
	GCCGAGGTGGTGGAATTGGTAGACAGC								1
	GCCGAGGTGGTGGAATTGGTAGTTACT								1
	GCCGAGGTGGTGGAATTGGTTAAAAAA								1
	GCCGAGGTGGTGGAATTGGAAAAACCTG								1
	GCCGAGGTGGTGGAATTGGTAGAAGCCA								1
	GCCGAGGTGGTGGAATTGGTAGACACAT								4
	GCCGAGGTGGTGGAATTGGTAGACACCA								13
	GCCGAGGTGGTGGAATTGGTAGACACGA								1
28	GCCGAGGTGGTGGAATTGGTAGACACGC							32
	GCCGAGGTGGTGGAATTGGTAGACACGG								1
	GCCGAGGTGGTGGAATTGGTAGACACGT								1
	GCCGAGGTGGTGGAATTGGTAGACGCCA								1
	GCCGAGGTGGTGGAATTGGTAGCGAAAG								1
	GCCGAGGTGGTGGAATTGGTAGTGCCCA								1
	GCCGAGGTGGTGGAATTGGTAGACACATC								1
	GCCGAGGTGGTGGAATTGGTAGACACCCA								1
	GCCGAGGTGGTGGAATTGGTAGACACGCA								1
	GCCGAGGTGGTGGAATTGGTAGACACGCG								1
29	GCCGAGGTGGTGGAATTGGTAGACACGCT							54
	GCCGAGGTGGTGGAATTGGTAGACACACCA								1
	GCCGAGGTGGTGGAATTGGTAGACACGCAC								1
	GCCGAGGTGGTGGAATTGGTAGACACGCCA								47
	GCCGAGGTGGTGGAATTGGTAGACACATCCA								1
	GCCGAGGTGGTGGAATTGGTAGACACCACCA								1
	GCCGAGGTGGTGGAATTGGTAGACACGCTAA								2
31	GCCGAGGTGGTGGAATTGGTAGACACGCTAC							46
	GCCGAGGTGGTGGAATTGGTAGACACGCTACA								2
32	GCCGAGGTGGTGGAATTGGTAGACACGCTACC							105
	GCCGAGGTGGTGGAATTGGTAGACACGCTACG								1
	GCCGAGGTGGTGGAATTGGTAGACACGCTACT								4
	GCCGAGGTGGTGGAATTGGTAGACGCGCTACT								1
	GCCGAGGTGGTGGAATTGGTAGACACGCTACCA								10
	GCCGAGGTGGTGGAATTGGTAGACACGCTACCC								2
33	GCCGAGGTGGTGGAATTGGTAGACACGCTACCT							44
	GCCGAGGTGGTGGAATTGGTAGACACGCTACCCA								1
	GCCGAGGTGGTGGAATTGGTAGACACGCTACCTA								1
	GCCGAGGTGGTGGAATTGGTAGACACGCTACCTG								1
34	GCCGAGGTGGTGGAATTGGTAGACACGCTACCTT							92
	GCCGAGGTGGTGGAATTGGTAGACACGCTACCAAT								1
	GCCGAGGTGGTGGAATTGGTAGACACGCTACCCCA								1
	GCCGAGGTGGTGGAATTGGTAGACACGCTACCTCA								1
	GCCGAGGTGGTGGAATTGGTAGACACGCTACCTTA								68
	GCCGAGGTGGTGGAATTGGTAGACACGCTACCTTC								2
35	GCCGAGGTGGTGGAATTGGTAGACACGCTACCTTG							117
	GCCGAGGTGGTGGAATTGGTAGACACGCTACCTTT								1
	GCCGAGGTGGTGGAATTGGTAGACACGCTACCTACA								1
	GCCGAGGTGGTGGAATTGGTAGACACGCTACCTTAA								2
	GCCGAGGTGGTGGAATTGGTAGACACGCTACCTTCA								1
36	GCCGAGGTGGTGGAATTGGTAGACACGCTACCTTGA							83
	GCCGAGGTGGTGGAATTGGTAGACACGCTACCTTGC								2
	GCCGAGGTGGTGGAATTGGTAGACACGCTACCTTGT								1
	GCCGAGGTGGTGGGGTCGTTAGCTCAGTTGGTAGAG								1
	GCCGAGGTGGTGGAATTGGTAGACACGCTACCCTGAA								1
	GCCGAGGTGGTGGAATTGGTAGACACGCTACCTACCA								2
	GCCGAGGTGGTGGAATTGGTAGACACGCTACCTTAAA								21
	GCCGAGGTGGTGGAATTGGTAGACACGCTACCTTACA								1
	GCCGAGGTGGTGGAATTGGTAGACACGCTACCTTGAA								30
37	GCCGAGGTGGTGGAATTGGTAGACACGCTACCTTGAG							49
	GCCGAGGTGGTGGAATTGGTAGACACGCTACCTTGCC								1
	GCCGAGGTGGTGGAATTGGTAGGGAACTGCCAGACAT								1
	GCCGAGGTGGTGGA-TTGGTAGACACGCTACCTTGAAA								1
	GCCGAGGTGGTGGAATTGGTAGACACGCTACCTAAAAA								5
	GCCGAGGTGGTGGAATTGGTAGACACGCTACCTTAAAA								27
	GCCGAGGTGGTGGAATTGGTAGACACGCTACCTTAAAG								1
	GCCGAGGTGGTGGAATTGGTAGACACGCTACCTTGAAA								29
	GCCGAGGTGGTGGAATTGGTAGACACGCTACCTTGAAC								2
	GCCGAGGTGGTGGAATTGGTAGACACGCTACCTTGAGA								12
	GCCGAGGTGGTGGAATTGGTAGACACGCTACCTAAAAAA								2
	GCCGAGGTGGTGGAATTGGTAGACACGCTACCTTAAAAA								9
	GCCGAGGTGGTGGAATTGGTAGACACGCTACCTTGAAAA								6
	GCCGAGGTGGTGGAATTGGTAGACACGCTACCTTGAAAC								1
39	GCCGAGGTGGTGGAATTGGTAGACACGCTACCTTGAGGT							2
	GCCGAGGTGGTGGAATTGGTAGACACGCTACCTTAAAAAA								1
	GCCGAGGTGGTGGAATTGGTAGACACGCTACCTTCAAAAA								1
	GCCGAGGTGGTGGAATTGGTAGACACGCTACCTTGAAAAT								1
	GCCGAGGTGGTGGAATTGGTAGACACGCTACCTTGAGGTA								1
42	GCCGAGGTGGTGGAATTGGTAGACACGCTACCTTGAGGTGGT							2
	GCCGAGGTGGTGGAATTGGTAGACACGCTACCTTGAGGTGGCA								3
43	GCCGAGGTGGTGGAATTGGTAGACACGCTACCTTGAGGTGGTA							9
44	GCCGAGGTGGTGGAATTGGTAGACACGCTACCTTGAGGTGGTAG							10
	GCCGAGGTGGTGGAATTGGTAGACACGCTACCTTGAGGTGGTAGC								2
45	GCCGAGGTGGTGGAATTGGTAGACACGCTACCTTGAGGTGGTAGT							18
	GCCGAGGTGGTGGTGGTAGACACGCTACCTTGAGGTGGTAGTGCC								1
	GCCGAGGTGGTGGAATTGGTAGACACGCTACCTTGAGGTGGTACCA								3
	GCCGAGGTGGTGGAATTGGTAGACACGCTACCTTGAGGTGGTAGTA								9
	GCCGAGGTGGTGGAATTGGTAGACACGCTACCTTGAGGTGGTAGTC								2
46	GCCGAGGTGGTGGAATTGGTAGACACGCTACCTTGAGGTGGTAGTG							346
	GCCGAGGTGGTGGAATTGGTAGACACGCTACCTTGAGGTGGTAGTGA								1
47	GCCGAGGTGGTGGAATTGGTAGACACGCTACCTTGAGGTGGTAGTGC							2
48	GCCGAGGTGGTGGAATTGGTAGACACGCTACCTTGAGGTGGTAGTGCC							10
	GCCGAGGTGGTGGAATTGGTAGACACGCTACCTTGAGGTGGTAGTGCT								2
	GCCGAGGTGGTGGAATTGGTAGACACGCTACCTTGAGGTGGTAGTGCCA								2
49	GCCGAGGTGGTGGAATTGGTAGACACGCTACCTTGAGGTGGTAGTGCCC							9
50	GCCGAGGTGGTGGAATTGGTAGACACGCTACCTTGAGGTGGTAGTGCCCA							5

## Sheet: LeuX
Supplementary Table S3																																					44
3'-Terminal diversity of reads related to tRNA LeuX with extended 3'-end (exemplified by reads of Eco_in_2 sample)
Only reads with precise matching to the genome (bolded) and those, which have a modification (red) at the 3'-end, are shown.
Reads are grouped according to the increasing length of the precisely matching read.
All non-template extensions longer than 11 nt were checked for the presence in the genome and the identified motifs are bolded and underlined.
Anchor sequence is marked in green								GCCGAAGTGGCGAA
Non-template nucleotides, mismatches and chimeras are marked in red
Insertions are marked in blue
Deletions are indicated by dashes
								Number of reads
L	Sequence reads							Correct	Extended
19	GCCGAAGTGGCGAAATCGG
	GCCGAAGTGGCGAAATCGAA								1
	GCCGAAGTGGCGAAATCGGA								1
	GCCGAAGTGGCGAAATCGGG								1
20	GCCGAAGTGGCGAAATCGGT							2
	GCCGAAGTGGCGAAATCGGCA								1
21	GCCGAAGTGGCGAAATCGGTA							97
	GCCGAAGTGGCGAAATCGGTAA								1
22	GCCGAAGTGGCGAAATCGGTAG							11
23	GCCGAAGTGGCGAAATCGGTAGA							21
	GCCGAAGTGGCGAAATCGGTACCA								3
24	GCCGAAGTGGCGAAATCGGTAGAC							39
	GCCGAAGTGGCGAAATCGGTAGACA								13
25	GCCGAAGTGGCGAAATCGGTAGACG							120
	GCCGAAGTGGCGAAATCGGTACGACA								1
26	GCCGAAGTGGCGAAATCGGTAGACGC							24
	GCCGAAGTGGCGAAATCGGTAGACGG								1
	GCCGAAGTGGCGAAATCGGTAGACGT								10
27	GCCGAAGTGGCGAAATCGGTAGACGCA							98
	GCCGAAGTGGCGAAATCGGTAGACGTA								1
	GCCGAAGTGGCGAAATCGGTAGACACCA								1
28	GCCGAAGTGGCGAAATCGGTAGACGCAG							25
	GCCGAAGTGGCGAAATCGGTAGACGCAT								4
	GCCGAAGTGGCGAAATCGGTAGACGCCA								31
	GCCGAAGTGGCGAAATCGGTAGACGCCG								1
	GCCGAAGTGGCGAAATCGGTAGACGCACT								1
29	GCCGAAGTGGCGAAATCGGTAGACGCAGT							253
	GCCGAAGTGGCGAAAATCGGTAGACGCCAA								1
	GCCGAAGTGGCGAAATCGGTAGACGCACCA								8
30	GCCGAAGTGGCGAAATCGGTAGACGCAGTT							117
	GCCGAAGTGGCGAAATCGGTAGACGCCACT								1
	GCCGAAGTGGCGAAATCGGTAGACGCAGTAT								1
	GCCGAAGTGGCGAAATCGGTAGACGCAGTTC								1
31	GCCGAAGTGGCGAAATCGGTAGACGCAGTTG							49
32	GCCGAAGTGGCGAAATCGGTAGACGCAGTTGA							278
	GCCGAAGTGGCGAAATCGGTAGACGCAGTTCCA								1
33	GCCGAAGTGGCGAAATCGGTAGACGCAGTTGAT							15
	GCCGAAGTGGCGAAATCGGTAGACGCAGTTGATA								1
34	GCCGAAGTGGCGAAATCGGTAGACGCAGTTGATT							159
	GCCGAAGTGGCGAAATCGGTAGACGCAGTTGATTA								1
35	GCCGAAGTGGCGAAATCGGTAGACGCAGTTGATTC							5
	GCCGAAGTGGCGAAATCGGTAGACGCAGTTGATCCA								1
36	GCCGAAGTGGCGAAATCGGTAGACGCAGTTGATTCA							135
37	GCCGAAGTGGCGAAATCGGTAGACGCAGTTGATTCAA							77
	GCCGAAGTGGCGAAATCGGTAGACGCAGTTGATTCCA								1
38	GCCGAAGTGGCGAAATCGGTAGACGCAGTTGATTCAAA							10
	GCCGAAGTGGCGAAATCGGTGAGAGCGCAGTTCGACTT								1
39	GCCGAAGTGGCGAAATCGGTAGACGCAGTTGATTCAAAA							3
	GCCGAAGTGGCGAAATCGGTAGACGCAGTTGATTCAAAAA								1
40	GCCGAAGTGGCGAAATCGGTAGACGCAGTTGATTCAAAAT							3
	GCCGAAGTGGCGAAATCGGTAGACGCAGTTGATTCAACCA								1
41	GCCGAAGTGGCGAAATCGGTAGACGCAGTTGATTCAAAATC							4
	GCCGAAGTGGCGAAATCGGTAGACGCAGTTGATTCAAAATT								2
42	GCCGAAGTGGCGAAATCGGTAGACGCAGTTGATTCAAAATCA							16
43	GCCGAAGTGGCGAAATCGGTAGACGCAGTTGATTCAAAATCAA							1
44	GCCGAAGTGGCGAAATCGGTAGACGCAGTTGATTCAAAATCAAC							10
45	GCCGAAGTGGCGAAATCGGTAGACGCAGTTGATTCAAAATCAACC							24
	GCCGAAGTGGCGAAATCGGTAGACGCAGTTGATTCAAAATCAATC								1
	GCCGAAGTGGCGAAATCGGTAGACGCAGTTGATTCAAAATCAACCA								2
46	GCCGAAGTGGCGAAATCGGTAGACGCAGTTGATTCAAAATCAACCG							4
47	GCCGAAGTGGCGAAATCGGTAGACGCAGTTGATTCAAAATCAACCGT							3
48	GCCGAAGTGGCGAAATCGGTAGACGCAGTTGATTCAAAATCAACCGTA							8
50	GCCGAAGTGGCGAAATCGGTAGACGCAGTTGATTCAAAATCAACCGTAGA							1

## Sheet: LeuZ
Supplementary Table S3																																				44
3'-Terminal diversity of reads related to tRNA LeuZ with extended 3'-end (exemplified by reads of Eco_in_2 sample)
Only reads with precise matching to the genome (bolded) and those, which have a modification (red) at the 3'-end, are shown.
Reads are grouped according to the increasing length of the precisely matching read.
All non-template extensions longer than 11 nt were checked for the presence in the genome and the identified motifs are bolded and underlined.
Anchor sequence is marked in green								GCCCGGATGGTGG
Non-template nucleotides, mismatches and chimeras are marked in red
Insertions are marked in blue
Deletions are indicated by dashes
								Number of reads		Randomly
L	Sequence reads							Correct	Extended	extended
18	GCCCGGATGGTGGAATCG							1
19	GCCCGGATGGTGGAATCGG							2
	GCCCGGATGGTGGAATCGGCT								1
21	GCCCGGATGGTGGAATCGGTA							26
	GCCCGGATGGTGGAATCGGAAT								1
22	GCCCGGATGGTGGAATCGGTAG							6
23	GCCCGGATGGTGGAATCGGTAGA							10
	GCCCGGATGGTGGAATCGGAACTA								1	*
	GCCCGGATGGTGGAATCGGTACCA								2
24	GCCCGGATGGTGGAATCGGTAGAC							18
25	GCCCGGATGGTGGAATCGGTAGACA							53
	GCCCGGATGGTGGAATCGGTAGACT								1
	GCCCGGATGGTGGAATCGGTTAAAA								1
	GCCCGGATGGTGGAATCGGACATAAT								1	*
26	GCCCGGATGGTGGAATCGGTAGACAC							15
27	GCCCGGATGGTGGAATCGGTAGACACA							80
28	GCCCGGATGGTGGAATCGGTAGACACAA							56
	GCCCGGATGGTGGAATCGGTAGACACCA								5
	GCCCGGATGGTGGAATCGGTAGACACGA								1
	GCCCGGATGGTGGAATCGGTAGACGCCA								2	*
29	GCCCGGATGGTGGAATCGGTAGACACAAG							14
30	GCCCGGATGGTGGAATCGGTAGACACAAGG							24
	GCCCGGATGGTGGAATCGGTAGACACAAGGA								2
31	GCCCGGATGGTGGAATCGGTAGACACAAGGG							15
32	GCCCGGATGGTGGAATCGGTAGACACAAGGGA							45
	GCCCGGATGGTGGAATCGGTAGACACAAGGCAT								1
	GCCCGGATGGTGGAATCGGTAGACACAAGGGAA								1
33	GCCCGGATGGTGGAATCGGTAGACACAAGGGAT							6
	GCCCGGATGGTGGAATCGGTAGACACAAGGGATC								1
34	GCCCGGATGGTGGAATCGGTAGACACAAGGGATT							171
35	GCCCGGATGGTGGAATCGGTAGACACAAGGGATTT							21
	GCCCGGATGGTGGAATCGGTAGACACAAGGGGCCA								1	*
	GCCCGGATGGTGGAATCGGTAGACACAAGGGATTCA								1
36	GCCCGGATGGTGGAATCGGTAGACACAAGGGATTTA							486
	GCCCGGATGGTGGAATCGGTAGACACAAGGGATTTC								1
	GCCCGGATGGTGGAATCGGTAGACACAAGGGATTTT								2
	GCCCGGATGGTGGAATCGGTAGACACAAGGGACGCCA								1	*
37	GCCCGGATGGTGGAATCGGTAGACACAAGGGATTTAA							47
	GCCCGGATGGTGGAATCGGTAGACACAAGGGATTTAC								1
	GCCCGGATGGTGGGTGAGGTGTCCGAGTGGCTGAAGG								1	Chimera
38	GCCCGGATGGTGGAATCGGTAGACACAAGGGATTTAAA							3
	GCCCGGATGGTGGAATCGGTAGACACAAGGGATTTAGA								1
	GCCCGGATGGTGGAATCGGTAGACACAAGGGGACGCCA								1	*
39	GCCCGGATGGTGGAATCGGTAGACACAAGGGATTTAAAA							3
	GCCCGGATGGTGGAATCGGTAGACACAAGGGATTTAAAC								1
	GCCCGGATGGTGGAATCGGTAGACACAAGGGATTTTTTA								1	*
42	GCCCGGATGGTGGAATCGGTAGACACAAGGGATTTAAAATCC							1
43	GCCCGGATGGTGGAATCGGTAGACACAAGGGATTTAAAATCCC							2
44	GCCCGGATGGTGGAATCGGTAGACACAAGGGATTTAAAATCCCT							1
46	GCCCGGATGGTGGAATCGGTAGACACAAGGGATTTAAAATCCCTCG							6
48	GCCCGGATGGTGGAATCGGTAGACACAAGGGATTTAAAATCCCTCGGC							1
50	GCCCGGATGGTGGAATCGGTAGACACAAGGGATTTAAAATCCCTCGGCGT							1

## Sheet: LeuW
Supplementary Table S3																																					44
3'-Terminal diversity of reads related to tRNA LeuW with extended 3'-end (exemplified by reads of Eco_in_2 sample)
Only reads with precise matching to the genome (bolded) and those, which have a modification (red) at the 3'-end, are shown.
Reads are grouped according to the increasing length of the precisely matching read.
All non-template extensions longer than 11 nt were checked for the presence in the genome and the identified motifs are bolded and underlined.
Anchor sequence is marked in green
Non-template nucleotides, mismatches and chimeras are marked in red
Insertions are marked in blue
Deletions are indicated by dashes
								Number of reads
L	Sequence reads							Correct	Extended
16	GCGGGAGTGGCGAAAT							14
17	GCGGGAGTGGCGAAATT							3
	GCGGGAGTGGCGAGCGA								1
	GCGGGAGTGGCGAAAAAA								1
	GCGGGAGTGGCGAAACATC								1
19	GCGGGAGTGGCGAAATTGG							13
	GCGGGAGTGGCGAAATTGCT								1
20	GCGGGAGTGGCGAAATTGGT							1
	GCGGGAGTGGCGAAATTGGAA								4
	GCGGGAGTGGCGAAATTGGAC								1
	GCGGGAGTGGCGAAATTGGAT								6
	GCGGGAGTGGCGAAATTGGCT								2
21	GCGGGAGTGGCGAAATTGGTA							37
	GCGGGAGTGGCGAAATTGGTT								1
	GCGGGAGTGGCGAAAATTGGCT								1
	GCGGGAGTGGCGAAACGAACAC								1
	GCGGGAGTGGCGAAATTGGAAA								8
	GCGGGAGTGGCGAAATTGGAAC								2
	GCGGGAGTGGCGAAATTGGAAG								1
	GCGGGAGTGGCGAAATTGGAAT								3
	GCGGGAGTGGCGAAATTGGACT								4
	GCGGGAGTGGCGAAATTGGATA								4
	GCGGGAGTGGCGAAATTGGATC								1
	GCGGGAGTGGCGAAATTGGATT								1
	GCGGGAGTGGCGAAATTGGCAA								1
	GCGGGAGTGGCGAAATTGGCCA								2
	GCGGGAGTGGCGAAATTGGCCT								2
	GCGGGAGTGGCGAAATTGGGTA								1
	GCGGGAGTGGCGAAATTGGTAA								2
	GCGGGAGTGGCGAAATTGGTAC								2
22	GCGGGAGTGGCGAAATTGGTAG							36
	GCGGGAGTGGCGAAATTGGTTA								1
	GCGGGAGTGGCGAATTGGGAAA								1
	GCGGGAGTGGCGGAATTGGGCT								1
	AGCGGGAGTGGCGAAATTGGAAA								1
	GCGGGAGTGGCGAAATTGGAAAG								1
	GCGGGAGTGGCGAAATTGGAAAT								1
	GCGGGAGTGGCGAAATTGGAACA								1
	GCGGGAGTGGCGAAATTGGAACT								1
	GCGGGAGTGGCGAAATTGGAATA								1
	GCGGGAGTGGCGAAATTGGGACG								1
	GCGGGAGTGGCGAAATTGGGACT								1
	GCGGGAGTGGCGAAATTGGGGCC								1
	GCGGGAGTGGCGAAATTGGTAAC								1
	GCGGGAGTGGCGAAATTGGTACA								1
23	GCGGGAGTGGCGAAATTGGTAGA							125
	GCGGGAGTGGCGAAATTGGTAGG								1
	GCGGGAGTGGCGAATAAAAAAGA								1
	CGTTCCGCCAGCGGGAGTGGCGAA								1
	GCGGGAGTGGCGAAATTGGTAAAA								1
	GCGGGAGTGGCGAAATTGGTAACT								1
	GCGGGAGTGGCGAAATTGGTACCA								2
24	GCGGGAGTGGCGAAATTGGTAGAC							619
	GCGGGAGTGGCGAAATTGGTAGAT								3
	GCGGGAGTGGCGAAATTGGTAGGC								1
	GCGGGAGTGGCGAAATTGGTAGTG								1
	GCGGGAGTGGCG-AATTGGTACCA								1
	GCGGGAGTGGCGAAATTGGAACTAA								1
	GCGGGAGTGGCGAAATTGGTAACCA								1
	GCGGGAGTGGCGAAATTGGTAGACA								861
	GCGGGAGTGGCGAAATTGGTAGACC								19
25	GCGGGAGTGGCGAAATTGGTAGACG							14400
	GCGGGAGTGGCGAAATTGGTAGACT								13
	GCGGGAGTGGCGAAATTGGTAGATG								5
	GCGGGAGTGGCGAAATTGGTAGCCA								2
	GCGGGAGTGGCGAAATTGGTAGGCA								4
	GCGGGAGTGGCGAAATTGGTAGGCG								20
	GCGGGAGTGGCGAAATTGGTGGACA								2	2
	GCGGGAGTGGCG-AATTGGTAGACA								7
	GCGGGAGTGGCG-AATTGGTAGACT								1
	GCGGGAGTGGCG-AATTGGTAGGCG								1
	GCGGGAGTGGCGGAATTGGTAGACA								5	5
	AGCGGGAGTGGCGAAATTGGTAGACA								1
	AGCGGGAGTGGCGAAATTGGTAGACG								1
	GCGGGAGTGGCGAAAATTGGTAGACA								1
	GCGGGAGTGGCGAAA-TGGTAGACGA								1
	GCGGGAGTGGCGAAATTGGTAAGCTC								1
	GCGGGAGTGGCGAAATTGGTAGAACA								1
	GCGGGAGTGGCGAAATTGGTAGAACG								2
	GCGGGAGTGGCGAAATTGGTAGACAC								3
	GCGGGAGTGGCGAAATTGGTAGACAT								1
	GCGGGAGTGGCGAAATTGGTAGACCA								15
	GCGGGAGTGGCGAAATTGGTAGACCC								2
	GCGGGAGTGGCGAAATTGGTAGACGA								89
26	GCGGGAGTGGCGAAATTGGTAGACGC							2815
	GCGGGAGTGGCGAAATTGGTAGACGG								4
	GCGGGAGTGGCGAAATTGGTAGACGT								112
	GCGGGAGTGGCGAAATTGGTAGAGCG								1
	GCGGGAGTGGCGAAATTGGTAGATCG								1
	GCGGGAGTGGCGAAATTGGTAGATGC								1
	GCGGGAGTGGCGAAATTGGTAGATGT								1
	GCGGGAGTGGCGAAATTGGTAGGCAT								1
	GCGGGAGTGGCGAAATTGGTAGTATA								1
	GCGGGAGTGGCGGAATTGGTAGACGA								1	1
	GGCGGGAGTGGCGAAATTGGTAGACG								4
	CAGCGGGAGTGGCGAAATTGGTAGACG								1
	CGGCGGGAGTGGCGAAATTGGTAGACG								2
	GCGGGAGTGGCGAAATTGGTAGAATCA								1
	GCGGGAGTGGCGAAATTGGTAGACCCA								1
	GCGGGAGTGGCGAAATTGGTAGACGAC								1
	GCGGGAGTGGCGAAATTGGTAGACGAT								4
27	GCGGGAGTGGCGAAATTGGTAGACGCA							990
	GCGGGAGTGGCGAAATTGGTAGACGCC								1
	GCGGGAGTGGCGAAATTGGTAGACGCG								10
	GCGGGAGTGGCGAAATTGGTAGACGCT								3
	GCGGGAGTGGCGAAATTGGTAGACGGC								1
	GCGGGAGTGGCGAAATTGGTAGACGGG								1
	GCGGGAGTGGCGAAATTGGTAGACGGT								1
	GCGGGAGTGGCGAAATTGGTAGACGTA								1
	GCGGGAGTGGCGAAATTGGTATGACGT								1
	GCGGGAGTGGCGAAATTTGGTAGACGA								1
	GCGGGAGTGGCGAAATTGATAGACGCCA								1
	GCGGGAGTGGCGAAATTGGTAGACACCA								17
	GCGGGAGTGGCGAAATTGGTAGACCCCA								3
	GCGGGAGTGGCGAAATTGGTAGACGACC								1
	GCGGGAGTGGCGAAATTGGTAGACGATC								1
	GCGGGAGTGGCGAAATTGGTAGACGCAA								4
28	GCGGGAGTGGCGAAATTGGTAGACGCAC							176
	GCGGGAGTGGCGAAATTGGTAGACGCAG								1
	GCGGGAGTGGCGAAATTGGTAGACGCAT								22
	GCGGGAGTGGCGAAATTGGTAGACGCCA								268
	GCGGGAGTGGCGAAATTGGTAGACGCCG								1
	GCGGGAGTGGCGAAATTGGTAGACGTGG								1
	GCGGGAGTGGCGAAATTGGTGGACGCCA								1	1
	GGCGGCGGGAGTGGCGAATTGGTAGACG								1
	GGCGGGAGTGGCGAAATTGGTAGACGCA								1
	GCGGGAGTGGCGAAATTGGTAGACGCAAC								1
	GCGGGAGTGGCGAAATTGGTAGACGCACA								353
29	GCGGGAGTGGCGAAATTGGTAGACGCACC							8846
	GCGGGAGTGGCGAAATTGGTAGACGCACG								1
	GCGGGAGTGGCGAAATTGGTAGACGCACT								234
	GCGGGAGTGGCGAAATTGGTAGACGCATC								21
	GCGGGAGTGGCGAAATTGGTAGACGCCAC								8
	GCGGGAGTGGCGAAATTGGTAGACGCCCA								1
	GCGGGAGTGGCGAAATTGGTAGACGCGCC								6
	GCGGGAGTGGCGAAATTGGTAGACGCGCT								1
	GCGGGAGTGGCGAAATTGGTAGACGCTCC								2
	GCGGGAGTGGCGAAATTGGTAGACGTCCC								1	1
	GCGGGAGTGGCGAAATTGGTAGAGATAAA								1
	GCGGGAGTGGCGAAATTGGTAGATGCACA								1	1
	GCGGGAGTGGCGAAATTGGTGAGATCGCA								1
	GCGGGAGTGGCGAAATTGGTGGACGCACA								2	2
	GCGGGAGTGGCG-AATTGGTAGACCCACC								1
	GCGGGAGTGGCG-AATTGGTAGACGCACA								5
	GCGGGAGTGGCG-AATTGGTAGACGCACT								9
	GCGGGAGTGGCG-AATTGGTAGACGCATC								1
	GCGGGAGTGGCG-AATTGGTAGACGCGCC								1
	GCGGGAGTGGCG-AATTGGTAGACGCTCC								1
	GCGGGAGTGGCGGAATTGGTAGACGCACA								1
	GCGGGAGTGGCGGAATTGGTAGACGCACT								1	1
	GGCGGCGGGAGTGGCGAAATTGGTAGACG								1
	GCGGGAGTGGCGAAAATTGGTAGACGCACA								2
	GCGGGAGTGGCGAAAATTGGTAGACGCACT								3
	GCGGGAGTGGCGAAATTGGTACGACGCACA								1
30	GCGGGAGTGGCGAAATTGGTAGACGCACCA							2152
	GCGGGAGTGGCGAAATTGGTAGACGCACCC								2
	GCGGGAGTGGCGAAATTGGTAGACGCACTA								1
	GCGGGAGTGGCGAAATTGGTAGACGCCACC								1
	GCGGGAGTGGCGAAATTGGTAGACGCCACT								7
	GCGGGAGTGGCGAAATTGGTAGACGCCATC								1
	GCGGGAGTGGCGAAATTGGTAGACGCCATG								1
	GCGGGAGTGGCGAAATTGGTAGACGCCATT								1
	GCGGGAGTGGCGAAATTGGTAGACGGCACC								1
	GGCGGGAGTGGCGAAATTGGTAGACGCACC								1
	AAGGCGGCGGGAGTGGCGAAATTGGTAGACG								1
	CGGCGGGAGTGGCGAAATTGGTAGACGCACC								1
	GCGGGAGTGGCGAAATTGGTAGACGCACCAA								9
	GCGGGAGTGGCGAAATTGGTAGACGCACCAC								6
31	GCGGGAGTGGCGAAATTGGTAGACGCACCAG							445
	GCGGGAGTGGCGAAATTGGTAGACGCACCAT								9
	GCGGGAGTGGCGAAATTGGTAGACGCACCCA								1
	GCGGGAGTGGCGAAATTGGTAGACGCACCTA								1
	GCGGGAGTGGCGAAATTGGTAGACGCGCCAA								1	1
	GCGGGAGTGGCGAAATTGGTAGACGGCTACC								1
	GCGGGAGTGGCGAAATTGGTAGACGTACCAG								1	1
	CAAGGCGGCGGGAGTGGCGAAATTGGTAGACG								1
	GCGGGAGTGGCGAAATTGGTAGACCCACCACA								1	1
	GCGGGAGTGGCGAAATTGGTAGACCCACCACT								1	1
	GCGGGAGTGGCGAAATTGGTAGACGCAATGGC								1
	GCGGGAGTGGCGAAATTGGTAGACGCACCAAA								1
	GCGGGAGTGGCGAAATTGGTAGACGCACCAAC								2
	GCGGGAGTGGCGAAATTGGTAGACGCACCAAT								3
	GCGGGAGTGGCGAAATTGGTAGACGCACCACA								5
	GCGGGAGTGGCGAAATTGGTAGACGCACCACC								12
	GCGGGAGTGGCGAAATTGGTAGACGCACCACG								1
	GCGGGAGTGGCGAAATTGGTAGACGCACCACT								78
32	GCGGGAGTGGCGAAATTGGTAGACGCACCAGA							3707
	GCGGGAGTGGCGAAATTGGTAGACGCACCAGC								1
	GCGGGAGTGGCGAAATTGGTAGACGCACCAGG								6
	GCGGGAGTGGCGAAATTGGTAGACGCACCAGT								7
	GCGGGAGTGGCGAAATTGGTAGACGCACCATA								3
	GCGGGAGTGGCGAAATTGGTAGACGCACCATC								29
	GCGGGAGTGGCGAAATTGGTAGACGCACCATT								4
	GCGGGAGTGGCGAAATTGGTAGACGCACCCAG								1
	GCGGGAGTGGCGAAATTGGTAGACGCACCCAT								1
	GCGGGAGTGGCGAAATTGGTAGACGCACCCCA								18
	GCGGGAGTGGCGAAATTGGTAGACGCACCGGA								1
	GCGGGAGTGGCGAAATTGGTAGACGCCAGCCA								1
	GCGGGAGTGGCGAAATTGGTAGACGCGCACCA								1
	GCGGGAGTGGCGAAATTTGGTAGACGCACCAA								1
	GCGGGAGTGGCGAA-TTGGTAGACGCACCAAA								1
	GCGGGAGTGGCGAA-TTGGTAGACGCACCAAT								1
	GCGGGAGTGGCGAA-TTGGTAGACGCACCACT								2
	GCGGGAGTGGCGAATTGGTAGACGCACCAGAC								1
	GCGGGAGTGGCGAATTGGTAGACGCACCAGAG								2
	GCGGGAGTGGCGAA-TTGGTAGACGCACCAGG								1
	CAAGGCGGCGGGAGTGGCGAAATTGGTAGACGA								1
	GCGGGAGTGGCGAAATTGGTAGACGCACCAAAC								1
	GCGGGAGTGGCGAAATTGGTAGACGCACCAAAT								1
	GCGGGAGTGGCGAAATTGGTAGACGCACCAATT								1
	GCGGGAGTGGCGAAATTGGTAGACGCACCACCA								6
	GCGGGAGTGGCGAAATTGGTAGACGCACCACCC								1
	GCGGGAGTGGCGAAATTGGTAGACGCACCACTA								1
	GCGGGAGTGGCGAAATTGGTAGACGCACCAGAA								21
	GCGGGAGTGGCGAAATTGGTAGACGCACCAGAC								5
	GCGGGAGTGGCGAAATTGGTAGACGCACCAGAG								64
33	GCGGGAGTGGCGAAATTGGTAGACGCACCAGAT							404
	GCGGGAGTGGCGAAATTGGTAGACGCACCAGCA								2
	GCGGGAGTGGCGAAATTGGTAGACGCACCAGGT								1
	GCGGGAGTGGCGAAATTGGTAGACGCACCAGTA								1
	GCGGGAGTGGCGAAATTGGTAGACGCACCATCC								1
	GCGGGAGTGGCGAAATTGGTAGACGCACCCCCA								1
	GCGGGAGTGGCGAAATTGGTAGACGCGCCAGAA								1	1
	GCGGGAGTGGCGAAATTGGTAGACGCTGATAAA								1
	GCGGGAGTGGCGAAATTGGTAGAGCGCACCACG								1
	GCGGGAGTGGCGAAATTGGTAGAGCGCACCCTT								1
	GCGGGAGTGGCGAAATTGGTAGATGCACCAGAG								1	1
	GCGGGAGTGGCG-AATTGGTAGACGCACCAGAA								1
	GCGGGAGTGGCGAAAATTGGTAGACGCACCAGAA								2
	GCGGGAGTGGCGAAAATTGGTAGACGCACCAGAT								5
	GCGGGAGTGGCGAAATTGGTAGACGCACCACCAA								1
	GCGGGAGTGGCGAAATTGGTAGACGCACCAGACT								1
	GCGGGAGTGGCGAAATTGGTAGACGCACCAGATA								8
	GCGGGAGTGGCGAAATTGGTAGACGCACCAGATC								6
	GCGGGAGTGGCGAAATTGGTAGACGCACCAGATG								22
34	GCGGGAGTGGCGAAATTGGTAGACGCACCAGATT							1862
	GCGGGAGTGGCGAAATTGGTAGACGCACCAGGTT								1
	GCGGGAGTGGCGAAATTGGTAGACGTTTTTTTTT								1
	GCGGGAGTGGCG-AATTGGTAGACGCACCAGATA								1
	GCGGGAGTGGCGAAATTGGTAGACGCACCAGACAA								1
	GCGGGAGTGGCGAAATTGGTAGACGCACCAGACAT								1
	GCGGGAGTGGCGAAATTGGTAGACGCACCAGATTA								2
	GCGGGAGTGGCGAAATTGGTAGACGCACCAGATTG								2
35	GCGGGAGTGGCGAAATTGGTAGACGCACCAGATTT							221
	GCGGGAGTGGCGAAATTGGTAGACGTCCCGCTCCA								1
	GCGGGAGTGGCGAAATTGGTAGACGCACCAGATTCA								1
36	GCGGGAGTGGCGAAATTGGTAGACGCACCAGATTTA							157
	GCGGGAGTGGCGAAATTGGTAGACGCCTCGGTACCA								1
	GCGGGAGTGGCGAAATTGGTAGACGCTGCCAGGCAT								1
	GCGGGAGTGGCGAAATTGGTAGACGTGCCTGGCGGC								1
	GCGGGAGTGGCGAAATTGGTAGACGACTGCCAGGCAT								1
	GCGGGAGTGGCGAAATTGGTAGACGCACCAGATTAAC								1
	GCGGGAGTGGCGAAATTGGTAGACGCACCAGATTCCA								3
37	GCGGGAGTGGCGAAATTGGTAGACGCACCAGATTTAG							47
	GCGGGAGTGGCGAAATTGGTAGACGCACCAGATTTAT								1
	GCGGGAGTGGCGAAATTGGTAGACGCACGGGCGGCGG								1
	GCGGGAGTGGCGAAATTGGTAGACGTGCCTGGCGGCC								1
	GCGGGAGTGGCGAAATTGGTAGACGCACCAGATTTAGA								1
	GCGGGAGTGGCGAAATTGGTAGACGCACCTAAGGAATG								1
	GCGGGAGTGGCGAAATTGGTAGACGCACCTCTGGGATC								1
	GCGGGAGTGGCGAAATTGGTAGACGGCCGAGGTGGTGG								1
	GCGGGAGTGGCGAAATTGGTAGACTGCCCATAGAGAGG								1
	GCGGGAGTGGCGAAATTGGTAGACGATTTGCCTGGCGGC								1
39	GCGGGAGTGGCGAAATTGGTAGACGCACCAGATTTAGGT							7
	GCGGGAGTGGCGAAATTGGTAGACGCGATCAGCAGGCGT								1
	GCGGGAGTGGCGAAATTGGTAGACGATCTCGGAGATTCCC								1
	GCGGGAGTGGCGAAATTGGTAGACGCACCAGATTTAGGTA								2
	GCGGGAGTGGCGAAATTGGTAGACGCACCAGATTTAGGTC								1
40	GCGGGAGTGGCGAAATTGGTAGACGCACCAGATTTAGGTT							3
	GCGGGAGTGGCGAAATTGGTAGACGCTTTGGCCTGTACAA								1
	GCGGGAGTGGCG-AATTGGTAGACGCACCAGATTTAGGTA								1
	GCGGGAGTGGCGAAATTGGTAGACGCCGTCATGATCGATAA								3
42	GCGGGAGTGGCGAAATTGGTAGACGCACCAGATTTAGGTTCT							1
	GCGGGAGTGGCGAAATTGGTAGACGCAGCTGGGAGAGCGCTT								1
	GCGGGAGTGGCGAAATTGGTAGACGATTACGTTACGCCGGAGC								1
43	GCGGGAGTGGCGAAATTGGTAGACGCACCAGATTTAGGTTCTG							2
	GCGGGAGTGGCGAAATTGGTAGACGCGAAATGCCGCAAGCGAA								1
	GCGGGAGTGGCGAAATTGGTAGACGTTTGTGCCGATCATCAATG								1
45	GCGGGAGTGGCGAAATTGGTAGACGCACCAGATTTAGGTTCTGGC							5
	GCGGGAGTGGCGAAATTGGTAGACGTAAGGCCTGAAGAGTTCAAA								1
46	GCGGGAGTGGCGAAATTGGTAGACGCACCAGATTTAGGTTCTGGCG							4
	GCGGGAGTGGCGAATTGGTAGACGTGTGGGCACTCGAAGATACGGA								1
	GCGGGAGTGGCGAAATTGGTAGACGATTAAACAGGGAAGTTAAAAAA								1
47	GCGGGAGTGGCGAAATTGGTAGACGCACCAGATTTAGGTTCTGGCGC							1
	GCGGGAGTGGCGAAATTGGTAGACGCCACAGACAAGGAGGTCGCACA								1	1
	GCGGGAGTGGCGAAATTGGTAGACGTATGGCGGTGAGGGGGGGATTG								1
48	GCGGGAGTGGCGAAATTGGTAGACGCACCAGATTTAGGTTCTGGCGCC							5
	GCGGGAGTGGCGAAATTGGTAGACGCGCGGGGTGGAGCAGCCTGGTAG								1
	GCGGGAGTGGCGAAATTGGTAGACGTAGAGGCCCAGGACACCGCCCTT								1
	GCGGGAGTGGCGAAATTGGTAGACGTTACGGGCAGGGATGCCCACCCA								1
