# Supplementary material for: Posttranscriptional 3′-Terminal Modifications of Escherichia coli RNA Fragments Evolved for Diversity Boosting
Source: Microorganisms. 2025 Sep 19;13(9):2189. doi: 10.3390/microorganisms13092189 (PMC12472396; doi:10.3390/microorganisms13092189)
Supplement: Supplementary file 1 [file microorganisms-13-02189-s001.zip › Supplementary Table S4.xlsx]

## Sheet: aggregated_results_annotated.cs
Supplementary Table S4
RNA fragments identified in the E. coli transcriptomes with 3'-terminal non-template extensions
Only products with Shannon diversity index (H) ≥ 2 (calculated using RandExt algorithm) are shown.
	Genomic position	Strand	Shannon diversity index (H)	Gene name	Left border	Right border	Strand	Product name of the gene	Type of product
1	5644	+	2.0838	yaaX	5234	5530	+	DUF2502 domain-containing protein YaaX	Intergenic
				yaaA	5683	6459	-	DNA binding and peroxide stress response protein YaaA
2	72195	+	2.3758	yabI	71351	72115	+	DedA family protein YabI	Intergenic
				thiQ	72229	72927	-	thiamine ABC transporter ATP binding subunit
3	111554	+	2.3153	mutT	111044	111433	+	8-oxo-dGTP diphosphatase	Intergenic
				yacG	111649	111846	-	DNA gyrase inhibitor YacG
4	138771	+	2.0029	cueO	137083	138633	+	multicopper oxidase CueO	Intergenic
				gcd	138835	141225	-	quinoprotein glucose dehydrogenase
5	173563	+	2.3548	fhuB	171462	173444	+	iron(III) hydroxamate ABC transporter membrane subunit	Intergenic
				hemL	173602	174882	-	glutamate-1-semialdehyde 2,1-aminomutase
6	223656	+	4.1372	gmhB	222833	223408	+	D--heptose-1,7-bisphosphate 7-phosphatase	Intergenic
				rrsH	223771	225312	+	16S ribosomal RNA
7	225313	+	2.5232	rrsH	223771	225312	+	16S ribosomal RNA	Intergenic
				ileV	225381	225457	+	tRNA-Ile(GAU)
8	225346	+	3.6142	rrsH	223771	225312	+	16S ribosomal RNA	Intergenic
				ileV	225381	225457	+	tRNA-Ile(GAU)
9	225500	+	2.96	alaV	225500	225575	+	tRNA-Ala(UGC)	tRNA
10	228928	+	2.5988	aspU	228928	229004	+	tRNA-Asp(GUC)	tRNA
11	236931	+	2.5988	aspV	236931	237007	+	tRNA-Asp(GUC)	tRNA
12	248309	+	2.028	rayT	247637	248134	+	REP-associated tyrosine transposase	Intergenic
				lfhA	248358	250070	-	flagellar system protein, promoterless fragment
13	339782	-	2.0029	yahH	339769	340089	+	putative uncharacterized protein YahH	aRNA
14	339875	-	2.0001	yahH	339769	340089	+	putative uncharacterized protein YahH	aRNA
15	340061	-	2.0001	yahH	339769	340089	+	putative uncharacterized protein YahH	aRNA
16	357509	-	2.0029	codA	356171	357454	+	cytosine/isoguanine deaminase	Intergenic
				cynR	357791	358690	-	DNA-binding transcriptional dual regulator CynR
17	357709	-	2.0029	codA	356171	357454	+	cytosine/isoguanine deaminase	Intergenic
				cynR	357791	358690	-	DNA-binding transcriptional dual regulator CynR
18	374955	-	2.0005	mhpE	373868	374881	+	4-hydroxy-2-oxovalerate aldolase	Intergenic
				mhpT	375459	376670	+	3-hydroxyphenylpropionate/3-hydroxycinnamate:H symporter
19	375056	-	2.0005	mhpE	373868	374881	+	4-hydroxy-2-oxovalerate aldolase	Intergenic
				mhpT	375459	376670	+	3-hydroxyphenylpropionate/3-hydroxycinnamate:H symporter
20	375157	-	2.0005	mhpE	373868	374881	+	4-hydroxy-2-oxovalerate aldolase	Intergenic
				mhpT	375459	376670	+	3-hydroxyphenylpropionate/3-hydroxycinnamate:H symporter
21	377396	+	2.0005	yaiL	376772	377311	+	DUF2058 domain-containing protein YaiL	Intergenic
				frmB	377535	378368	-
22	377496	+	2.0005	yaiL	376772	377311	+	DUF2058 domain-containing protein YaiL	Intergenic
				frmB	377535	378368	-
23	501452	+	2.3153	gsk	500125	501429	+	inosine/guanosine kinase	Intergenic
				ybaL	501562	503238	-	putative transporter YbaL
24	610189	+	2.0029	entD	609459	610079	-	phosphopantetheinyl transferase EntD	Intergenic
				fepA	610254	612494	-	ferric enterobactin outer membrane transporter
25	632123	+	2.2789	cstA	629894	631999	+	pyruvate transporter CstA	Intergenic
				ybdD	632182	632379	+	PF04328 family protein YbdD
26	696504	-	3.0642	glnX	696430	696504	-	tRNA-Gln(CUG)	tRNA
27	696616	-	3.0642	glnV	696542	696616	-	tRNA-Gln(CUG)	tRNA
28	699450	-	2.0029	asnB	697513	699177	-	asparagine synthetase B	Intergenic
				umpH	699574	700326	-	UMP phosphatase
29	715336	+	2.1062	pgm	713558	715198	+	phosphoglucomutase	Intergenic
				ybfP	715412	715906	+	lipoprotein YbfP
30	758477	-	2.2352	b0725	758464	758724	+	Hypothetical gene	aRNA
31	780554	+	2.6117	lysT	780554	780629	+	tRNA-Lys(UUU)	tRNA
32	780843	+	2.6117	lysW	780843	780918	+	tRNA-Lys(UUU)	tRNA
33	781147	+	2.6117	lysY	781147	781222	+	tRNA-Lys(UUU)	tRNA
34	781369	+	2.6117	lysZ	781369	781444	+	tRNA-Lys(UUU)	tRNA
35	781577	+	2.6117	lysQ	781577	781652	+	tRNA-Lys(UUU)	tRNA
36	815656	+	2.0029	uvrB	813526	815547	+	excision nuclease subunit B	Intergenic
				ybhK	815739	816647	-	putative transferase YbhK
37	1084742	+	2.2822	efeB	1083376	1084647	+	heme-containing peroxidase/deferrochelatase	Intergenic
				phoH	1084992	1086056	+	ATP-binding protein PhoH
38	1113489	+	2.1062	opgH	1110863	1113406	+	osmoregulated periplasmic glucans biosynthesis protein H	Intergenic
				yceK	1113579	1113806	+	DUF1375 domain-containing lipoprotein YceK
39	1269354	+	2.0432	rdlA	1269323	1269389	+	putative antisense regulatory RNA RdlA	aRNA
40	1269889	+	2.2398	rdlB	1269858	1269923	+	putative antisense regulatory RNA RdlB	aRNA
41	1270424	+	2.2398	rdlC	1270393	1270460	+	putative antisense regulatory RNA RdlC	aRNA
42	1552096	-	2.0029	C0362	1552001	1552386	+	Candidate sRNA	sRNA
43	1552274	-	2.0029	C0362
44	1746435	+	2.0432	valV	1746435	1746511	+	tRNA-Val(GAC)	tRNA
45	1816210	-	2.0029	katE	1813867	1816128	+	catalase HPII	Intergenic
				chbG	1816386	1817135	-	chitooligosaccharide monodeacetylase ChbG
46	1992117	-	2.8621	glyW	1992042	1992117	-	tRNA-Gly(GCC)	tRNA
47	2236675	-	2.0599	preA	2235265	2236500	+	NAD-dependent dihydropyrimidine dehydrogenase subunit PreA	Intergenic
				mglC	2236743	2237753	-	D-galactose/methyl-galactoside ABC transporter membrane subunit
48	2282895	+	2.5064	rplY	2282517	2282801	+	50S ribosomal subunit protein L25	Intergenic
				yejK	2282940	2283947	-	nucleoid-associated protein YejK
49	2291273	+	2.0029	narP	2290500	2291147	+	DNA-binding transcriptional dual regulator NarP	Intergenic
				ccmH	2291358	2292410	-	holocytochrome synthase CcmH component
50	2518115	-	2.3959	alaX	2518041	2518116	-	tRNA-Ala(GGC)	tRNA
	2518116	-	3.0503
51	2518230	-	2.3959	alaW	2518156	2518231	-	tRNA-Ala(GGC)	tRNA
	2518231	-	3.0503
52	2521253	+	2.6117	lysV	2521253	2521328	+	tRNA-Lys(UUU)	tRNA
53	2549538	+	2.2996	yfeW	2548102	2549406	+	penicillin binding protein 4B	Intergenic
				yfeX	2549646	2550545	-	porphyrinogen peroxidase
54	2568264	-	2.3758	eutH	2566881	2568107	-	putative ethanolamine permease EutH	Intergenic
				eutG	2568324	2569511	-	putative alcohol dehydrogenase EutG
55	2597710	-	2.2789	purC	2596905	2597618	-	phosphoribosylaminoimidazole-succinocarboxamide synthase	Intergenic
				bamC	2597831	2598865	-	outer membrane protein assembly factor BamC
56	2662425	-	2.2588	iscR	2661643	2662131	-	DNA-binding transcriptional dual regulator IscR	Intergenic
				trmJ	2662583	2663323	-	tRNA Cm32/Um32 methyltransferase
57	2662516	-	2.2588	iscR	2661643	2662131	-	DNA-binding transcriptional dual regulator IscR	Intergenic
				trmJ	2662583	2663323	-	tRNA Cm32/Um32 methyltransferase
58	2673801	-	2.2814	yphA	2673346	2673768	+	putative inner membrane protein	Intergenic
				yphB	2673816	2674688	-	putative aldose 1-epimerase YphB
59	2684189	+	2.0029	yphH	2682863	2684056	+	putative DNA-binding transcriptional regulator, NAGC-like	Intergenic
				glyA	2684254	2685507	-	serine hydroxymethyltransferase
60	2729432	-	2.947	gltW	2729369	2729444	-	tRNA-Glu(UUC)	tRNA
	2729433		2.303
61	2729582	-	3.4421	gltW	2729369	2729444	-	tRNA-Glu(UUC)	Intergenic
				rrsG	2729616	2731157	-	16S ribosomal RNA
62	2729615	-	2.5232	gltW	2729369	2729444	-	tRNA-Glu(UUC)	Intergenic
				rrsG	2729616	2731157	-	16S ribosomal RNA
63	2731272	-	4.1372	rrsG	2729616	2731157	-	16S ribosomal RNA	Intergenic
				clpB	2731600	2734173	-	ClpB80
64	2842448	-	2.2789	ascB	2840990	2842414	+	6-phospho-&beta;-glucosidase AscB	Intergenic
				hycI	2842573	2843043	-	hydrogenase 3 maturation protease
65	2945967	+	2.0029	tcdA	2945036	2945842	-	tRNA threonylcarbamoyladenosine dehydratase	Intergenic
				mltA	2946081	2947178	-	membrane-bound lytic murein transglycosylase A
66	3042400	+	2.3153	ygfZ	3041313	3042293	+	folate-binding protein	Intergenic
				yqfA	3042489	3043148	-	hemolysin-III family protein YqfA
67	3082698	+	2.3906	loiP	3081913	3082671	+	metalloprotease LoiP	Intergenic
				speB	3082877	3083797	-	agmatinase
68	3082811	+	2.0029	loiP	3081913	3082671	+	metalloprotease LoiP	Intergenic
				speB	3082877	3083797	-	agmatinase
69	3216670	-	2.5064	nfeF	3215727	3216491	-	NADPH-dependent ferric-chelate reductase	Intergenic
				nfeR	3216779	3217402	+	DNA-binding transcriptional repressor NfeR
70	3231277	-	2.1548	ygjK	3228888	3231239	+	glycoside hydrolase	Intergenic
				fadH	3231665	3233683	+	2,4-dienoyl-CoA reductase
71	3231377	-	2.3758	ygjK	3228888	3231239	+	glycoside hydrolase	Intergenic
				fadH	3231665	3233683	+	2,4-dienoyl-CoA reductase
72	3423446	-	2.0377	rrfF	3423423	3423542	-	5S ribosomal RNA	rRNA
73	3427033	-	2.96	alaU	3426958	3427033	-	tRNA-Ala(UGC)	tRNA
74	3427187	-	3.6142	ileU	3427076	3427152	-	tRNA-Ile(GAU)	Intergenic
				rrsD	3427221	3428762	-	16S ribosomal RNA
75	3427220	-	2.5232	ileU	3427076	3427152	-	tRNA-Ile(GAU)	Intergenic
				rrsD	3427221	3428762	-	16S ribosomal RNA
76	3428877	-	4.1372	rrsD	3427221	3428762	-	16S ribosomal RNA	Intergenic
				yrdA	3429236	3429790	+	hexapeptide repeats-containing protein YrdA
77	3512575	+	2.0029	yhfZ	3511439	3512344	-	putative DNA-binding transcriptional regulator YhfZ	Intergenic
				trpS	3512634	3513638	-	tryptophan&mdash;tRNA ligase
78	3539754	+	2.4236	yhgF	3537385	3539706	+	putative RNA-binding protein YhgF	Intergenic
				feoA	3540163	3540390	+	ferrous iron transport protein A
79	3556815	-	3.8996	rtcA	3555833	3556849	-	RNA 3'-terminal phosphate cyclase	mRNA
80	3601002	-	2.2152	rpoH	3599929	3600783	-	RNA polymerase, sigma 32 (sigma H) factor	Intergenic
				ftsX	3601028	3602086	-	cell division protein FtsX
81	3639234	-	2.0029	pitA	3637642	3639141	+	metal phosphate:H symporter PitA	Intergenic
				uspB	3639385	3639720	-	universal stress protein B
82	3674406	-	2.0592	yhjD	3673362	3674375	+	putative transporter YhjD	Intergenic
				yhjE	3674786	3676108	+	putative transporter YhjE
83	3676192	+	2.0029	yhjE	3674786	3676108	+	putative transporter YhjE	Intergenic
				yhjG	3676290	3678350	-	AsmA family protein YhjG
84	3736229	-	2.4236	xylR	3734979	3736157	+	DNA-binding transcriptional dual regulator XylR	Intergenic
				bax	3736353	3737177	-	putative glycoside hydrolase Bax
85	3877611	-	2.0029	yidB	3877067	3877465	-	DUF937 domain-containing protein YidB	Intergenic
				gyrB	3877705	3880119	-	DNA gyrase subunit B
86	3941693	+	4.1372	yieP	3940635	3941327	-	DNA-binding transcriptional regulator YieP	Intergenic
				rrsC	3941808	3943349	+	16S ribosomal RNA
87	3943383	+	3.687	rrsC	3941808	3943349	+	16S ribosomal RNA	Intergenic
				gltU	3943435	3943510	+	tRNA-Glu(UUC)
88	3943446	+	2.3026	gltU	3943435	3943510	+	tRNA-Glu(UUC)	tRNA
	3943447	+	2.947
89	3946872	+	2.5988	aspT	3946872	3946948	+	tRNA-Asp(GUC)	tRNA
90	3950540	+	2.0794	ilvX	3950507	3950557	+	uncharacterized protein IlvX	mRNA
91	3982606	+	4.446	leuT	3982606	3982692	+	tRNA-Leu(CAG)	tRNA
92	4027577	+	2.1245	fre	4026527	4027228	+	NAD(P)H-flavin reductase	Intergenic
				fadA	4027609	4028772	-	3-ketoacyl-CoA thiolase
93	4035416	+	4.1372	hemG	4034608	4035153	+	protoporphyrinogen oxidase	Intergenic
				rrsA	4035531	4037072	+	16S ribosomal RNA
94	4037106	+	3.6142	rrsA	4035531	4037072	+	16S ribosomal RNA	Intergenic
				ileT	4037141	4037217	+	tRNA-Ile(GAU)
95	4037260	+	2.96	alaT	4037260	4037335	+	tRNA-Ala(UGC)	tRNA
96	4053538	+	2.1548	hemN	4052045	4053418	+	coproporphyrinogen III dehydrogenase	Intergenic
				yshB	4053647	4053757	-	uncharacterized protein YshB
97	4080045	-	2.0029	yiiF	4079751	4079969	+	protein YiiF	Intergenic
				fdhE	4080299	4081228	-	formate dehydrogenase formation protein
98	4127977	-	2.0029	yiiX	4127286	4127894	-	putative lipid-binding hydrolase YiiX	Intergenic
				metJ	4128078	4128395	-	DNA-binding transcriptional repressor MetJ
99	4166544	+	4.1372	murI	4165428	4166285	+	glutamate racemase	Intergenic
				rrsB	4166659	4168200	+	16S ribosomal RNA
100	4168201	+	2.5993	rrsB	4166659	4168200	+	16S ribosomal RNA	Intergenic
				gltT	4168372	4168447	+	tRNA-Glu(UUC)
101	4168234	+	3.5656	rrsB	4166659	4168200	+	16S ribosomal RNA	Intergenic
				gltT	4168372	4168447	+	tRNA-Glu(UUC)
102	4168383	+	2.3026	gltT	4168372	4168447	+	tRNA-Glu(UUC)	tRNA
	4168384	+	2.947
103	4177246	+	2.0794	tufB	4175944	4177128	+	translation elongation factor Tu 2	Intergenic
				secE	4177358	4177741	+	Sec translocon subunit SecE
104	4208032	+	4.1372	purH	4205943	4207532	-	bifunctional AICAR transformylase/IMP cyclohydrolase	Intergenic
				rrsE	4208147	4209688	+	16S ribosomal RNA
105	4209722	+	3.5656	rrsE	4208147	4209688	+	16S ribosomal RNA	Intergenic
				gltV	4209774	4209849	+	tRNA-Glu(UUC)
106	4209785	+	2.3026	gltV	4209774	4209849	+	tRNA-Glu(UUC)	tRNA
	4209786	+	2.947
107	4218444	+	2.0005	aceA	4217109	4218413	+	isocitrate lyase	Intergenic
				aceK	4218596	4220332	+	isocitrate dehydrogenase kinase/phosphatase
108	4235429	+	2.0005	pgi	4233758	4235407	+	glucose-6-phosphate isomerase	Intergenic
				yjbE	4235906	4236148	+	uncharacterized protein YjbE
109	4392360	+	2.8621	glyV	4392360	4392435	+	tRNA-Gly(GCC)	tRNA
110	4392472	+	2.8621	glyX	4392472	4392547	+	tRNA-Gly(GCC)	tRNA
111	4392583	+	2.8621	glyY	4392583	4392658	+	tRNA-Gly(GCC)	tRNA
112	4409178	-	2.0029	rnr	4406654	4409095	+	RNase R	Intergenic
				rlmB	4409275	4410006	+	23S rRNA 2'--ribose G2251 methyltransferase
113	4543673	+	2.7064	fimA	4543115	4543663	+	type 1 fimbriae major subunit	Intergenic
	4543674	+	2.9543	fimI	4543728	4544267	+	putative fimbrial protein FimI
	4543675	+	2.5105
114	4554513	+	2.0029	uxuB	4552901	4554361	+	D-mannonate oxidoreductase	Intergenic
				uxuR	4554576	4555349	+	DNA-binding transcriptional repressor UxuR
115	4606165	-	4.446	leuV	4606079	4606165	-	tRNA-Leu(CAG)	tRNA
116	4606286	-	4.446	leuP	4606200	4606286	-	tRNA-Leu(CAG)	tRNA
117	4606401	-	4.446	leuQ	4606315	4606401	-	tRNA-Leu(CAG)	tRNA
118	4606624	+	2.4427	leuQ	4606315	4606401	-	tRNA-Leu(CAG)	Intergenic
				rsmC	4606669	4607700	-	16S rRNA mG1207 methyltransferase
119	4614265	+	2.1498	yjjV	4613481	4614260	+	putative DNase YjjV	Intergenic
				yjjW	4614680	4615543	-	putative glycyl-radical enzyme activating enzyme YjjW
120	4614366	+	2.1498	yjjV	4613481	4614260	+	putative DNase YjjV	Intergenic
				yjjW	4614680	4615543	-	putative glycyl-radical enzyme activating enzyme YjjW
121	4614467	+	2.0005	yjjV	4613481	4614260	+	putative DNase YjjV	Intergenic
				yjjW	4614680	4615543	-	putative glycyl-radical enzyme activating enzyme YjjW
